# Supplementary material for: Crystal structure of 2-(adamantan-1-yl)-5-(4-bromo­phen­yl)-1,3,4-oxa­diazole
Source: Acta Crystallogr Sect E Struct Rep Online. 2014 Nov 5;70(Pt 12):o1231–2. doi: 10.1107/S1600536814023861 (PMC4257436; doi:10.1107/S1600536814023861)
Supplement: Supplementary file 1 [file e-70-o1231-sup1.cif]

##############################################################################
#                                                                            #
# This CIF contains the data in a paper accepted for publication in          #
# Acta Crystallographica Section E. It conforms to the requirements of       #
# Notes for Authors for Acta Crystallographica Section E, and has been       #
# peer reviewed under the auspices of the IUCr Commission on Journals.       #
#                                                                            #
# Full details of the Crystallographic Information File format               #
# are given in the paper "The Crystallographic Information File (CIF):       #
# a New Standard Archive File for Crystallography" by S. R. Hall, F. H.      #
# Allen and I. D. Brown [Acta Cryst. (1991), A47, 655-685].                  #
#                                                                            #
# The current version of the core CIF dictionary is obtainable from          #
# ftp://ftp.iucr.org/pub/cif_core.dic.                                       #
#                                                                            #
# Software is freely available for graphical display of the structure(s)     #
# in this CIF. For information consult the CIF software page                 #
# http://www.iucr.org/resources/cif/software.                                #
#                                                                            #
# This file may be used for bona fide research purposes within the           #
# scientific community so long as proper attribution is given to the journal # 
# article from which it was obtained.                                        #
#                                                                            #
##############################################################################
data_global
_audit_creation_method     'form.cif (version 2.0)'
_journal_data_validation_number     ?
_journal_date_recd_electronic     2014-10-23
_journal_date_accepted     2014-10-29
_journal_name_full     'Acta Crystallographica, Section E'
_journal_year     2014
_journal_volume     70
_journal_issue     12
_journal_page_first     o1231
_journal_page_last     o1232
_journal_paper_category     HO
_journal_paper_doi     10.1107/S1600536814023861
_journal_coeditor_code     RZ5137
loop_
    _publ_contact_author_name
    _publ_contact_author_address
    _publ_contact_author_email
    'Hoong-Kun Fun'
;
Department of Pharmaceutical Chemistry,
College of Pharmacy,
King Saud University,
PO Box 2457, Riaydh 11451,
Saudi Arabia
X-ray Crystallography Unit,
School of Physics,
Universiti Sains Malaysia,
11800 USM, Penang,
Malaysia
;
 hfun.c@ksu.edu.sa
    'Ali A. El-Emam'
;
Department of Pharmaceutical Chemistry,
College of Pharmacy,
King Saud University,
PO Box 2457, Riaydh 11451,
Saudi Arabia
King Abdullah Institute for Nanotechnology (KAIN),
King Saud University,
Riyadh 11451,
Saudi Arabia
;
 elemam5@hotmail.com
_publ_contact_author_fax     '+966 146-76220'
_publ_contact_author_phone     '+966 146-77335'
_publ_section_title
;
Crystal structure of 2-(adamantan-1-yl)-5-(4-bromophenyl)-1,3,4-oxadiazole
;
loop_
    _publ_author_name
    _publ_author_footnote
    _publ_author_address
    'Nourah Z. Alzoman' ?
;
Department of Pharmaceutical Chemistry,
College of Pharmacy,
King Saud University,
PO Box 2457, Riaydh 11451,
Saudi Arabia
;
    'Ali A. El-Emam' .
;
Department of Pharmaceutical Chemistry,
College of Pharmacy,
King Saud University,
PO Box 2457, Riaydh 11451,
Saudi Arabia
King Abdullah Institute for Nanotechnology (KAIN),
King Saud University,
Riyadh 11451,
Saudi Arabia
;
    'Hazem A. Ghabbour' ?
;
Department of Pharmaceutical Chemistry,
College of Pharmacy,
King Saud University,
PO Box 2457, Riaydh 11451,
Saudi Arabia
;
    'Chidan Kumar, C. S.'
;
Thomson Reuters ResearcherID: C-3194-2011.
;
;
X-ray Crystallography Unit,
School of Physics,
Universiti Sains Malaysia,
11800 USM, Penang,
Malaysia
Department of Chemistry
Alva's Institute of Engineering & Technology
Mijar, Moodbidri 574225
Karnataka, India
;
    'Hoong-Kun Fun'
;
Thomson Reuters ResearcherID: A-3561-2009.
;
;
Department of Pharmaceutical Chemistry,
College of Pharmacy,
King Saud University,
PO Box 2457, Riaydh 11451,
Saudi Arabia
X-ray Crystallography Unit,
School of Physics,
Universiti Sains Malaysia,
11800 USM, Penang,
Malaysia
;
data_I
_database_code_depnum_ccdc_archive 'CCDC 1031604'
_audit_creation_method     SHELXL-97
_chemical_name_systematic
;
2-(Adamantan-1-yl)-5-(4-bromophenyl)-1,3,4-oxadiazole
;
_chemical_name_common     ?
_chemical_formula_moiety     'C18 H19 Br N2 O'
_chemical_formula_sum     'C18 H19 Br N2 O'
_chemical_formula_iupac     'C18 H19 Br N2 O'
_chemical_formula_weight     359.26
_chemical_melting_point     ?
_symmetry_cell_setting     monoclinic
_symmetry_space_group_name_H-M     'P 21/c'
_symmetry_space_group_name_Hall     '-P 2ybc'
loop_
    _symmetry_equiv_pos_as_xyz
    'x, y, z'
    '-x, y+1/2, -z+1/2'
    '-x, -y, -z'
    'x, -y-1/2, z-1/2'
_cell_length_a     13.2571(5)
_cell_length_b     6.4753(3)
_cell_length_c     19.6761(7)
_cell_angle_alpha     90.00
_cell_angle_beta     114.924(2)
_cell_angle_gamma     90.00
_cell_volume     1531.76(11)
_cell_formula_units_Z     4
_cell_measurement_reflns_used     9861
_cell_measurement_theta_min     2.28
_cell_measurement_theta_max     30.52
_cell_measurement_temperature     293(2)
_exptl_crystal_description     'block'
_exptl_crystal_colour     'colourless'
_exptl_crystal_size_max     0.28
_exptl_crystal_size_mid     0.22
_exptl_crystal_size_min     0.10
_exptl_crystal_density_diffrn     1.558
_exptl_crystal_density_meas     ?
_exptl_crystal_density_method     'not measured'
_exptl_crystal_F_000     736
_exptl_absorpt_coefficient_mu     2.687
_exptl_absorpt_correction_type     multi-scan
_exptl_absorpt_process_details
;
(<i>SADABS</i>; Bruker, 2009)
;
_exptl_absorpt_correction_T_min     0.5200
_exptl_absorpt_correction_T_max     0.7787
_exptl_special_details
;
;
_diffrn_ambient_temperature     293(2)
_diffrn_radiation_type     MoK\a
_diffrn_radiation_wavelength     0.71073
_diffrn_radiation_source     'fine-focus sealed tube'
_diffrn_radiation_monochromator     graphite
_diffrn_measurement_device_type     'Bruker APEXII CCD'
_diffrn_measurement_method     '\f and \w scans'
_diffrn_detector_area_resol_mean     ?
_diffrn_reflns_number     39946
_diffrn_reflns_av_R_equivalents     0.0333
_diffrn_reflns_av_sigmaI/netI     0.0212
_diffrn_reflns_theta_min     2.28
_diffrn_reflns_theta_max     30.55
_diffrn_reflns_theta_full     30.55
_diffrn_measured_fraction_theta_max     0.997
_diffrn_measured_fraction_theta_full     0.997
_diffrn_reflns_limit_h_min     -18
_diffrn_reflns_limit_h_max     18
_diffrn_reflns_limit_k_min     -9
_diffrn_reflns_limit_k_max     9
_diffrn_reflns_limit_l_min     -28
_diffrn_reflns_limit_l_max     28
_diffrn_standards_number     0
_diffrn_standards_interval_count     ?
_diffrn_standards_interval_time     ?
_diffrn_standards_decay_%     ?
_refine_special_details
;
Refinement of <i>F</i>^2^ against ALL reflections. The weighted <i>R</i>-factor
<i>wR</i> and goodness of fit <i>S</i> are based on <i>F</i>^2^, conventional
<i>R</i>-factors <i>R</i> are based on <i>F</i>, with <i>F</i> set to zero for
negative <i>F</i>^2^. The threshold expression of <i>F</i>^2^ >
\s(<i>F</i>^2^) is used only for calculating <i>R</i>-factors(gt) <i>etc</i>.
and is not relevant to the choice of reflections for refinement.
<i>R</i>-factors based on <i>F</i>^2^ are statistically about twice as large
as those based on <i>F</i>, and <i>R</i>- factors based on ALL data will be
even larger.
;
_reflns_number_total     4678
_reflns_number_gt     3996
_reflns_threshold_expression     I>2\s(I)
_refine_ls_structure_factor_coef     Fsqd
_refine_ls_matrix_type     full
_refine_ls_R_factor_all     0.0398
_refine_ls_R_factor_gt     0.0306
_refine_ls_wR_factor_gt     0.0649
_refine_ls_wR_factor_ref     0.0685
_refine_ls_goodness_of_fit_ref     1.058
_refine_ls_restrained_S_all     1.058
_refine_ls_number_reflns     4678
_refine_ls_number_parameters     199
_refine_ls_number_restraints     0
_refine_ls_hydrogen_treatment     constr
_refine_ls_weighting_scheme     calc
_refine_ls_weighting_details
         'calc w=1/[\s^2^(Fo^2^)+(0.0261P)^2^+1.1502P] where P=(Fo^2^+2Fc^2^)/3'
_atom_sites_solution_hydrogens     geom
_atom_sites_solution_primary     direct
_atom_sites_solution_secondary     difmap
_refine_ls_shift/su_max     0.001
_refine_ls_shift/su_mean     0.000
_refine_diff_density_max     0.404
_refine_diff_density_min     -0.496
_refine_ls_extinction_method     none
_refine_ls_extinction_coef     ?
loop_
    _atom_type_symbol
    _atom_type_description
    _atom_type_scat_dispersion_real
    _atom_type_scat_dispersion_imag
    _atom_type_scat_source
    'C' 'C' 0.0033 0.0016
                         'International Tables Vol C Tables 4.2.6.8 and 6.1.1.4'
    'H' 'H' 0.0000 0.0000
                         'International Tables Vol C Tables 4.2.6.8 and 6.1.1.4'
    'N' 'N' 0.0061 0.0033
                         'International Tables Vol C Tables 4.2.6.8 and 6.1.1.4'
    'O' 'O' 0.0106 0.0060
                         'International Tables Vol C Tables 4.2.6.8 and 6.1.1.4'
    'Br' 'Br' -0.2901 2.4595
                         'International Tables Vol C Tables 4.2.6.8 and 6.1.1.4'
_computing_data_collection
;
APEX2 (Bruker, 2009)
;
_computing_cell_refinement
;
SAINT (Bruker, 2009)
;
_computing_data_reduction
;
SAINT (Bruker, 2009)
;
_computing_structure_solution
;
SHELXS97 (Sheldrick, 2008)
;
_computing_structure_refinement
;
SHELXL97 (Sheldrick, 2008)
;
_computing_molecular_graphics
;
SHELXTL (Sheldrick, 2008)
;
_computing_publication_material
;
SHELXTL (Sheldrick, 2008) and PLATON (Spek, 2009)
;
loop_
    _atom_site_type_symbol
    _atom_site_label
    _atom_site_fract_x
    _atom_site_fract_y
    _atom_site_fract_z
    _atom_site_U_iso_or_equiv
    _atom_site_adp_type
    _atom_site_calc_flag
    _atom_site_refinement_flags
    _atom_site_occupancy
    _atom_site_symmetry_multiplicity
    _atom_site_disorder_assembly
    _atom_site_disorder_group
    Br Br1 0.032308(13) -0.26186(3) 0.704343(9) 0.02674(6) Uani d . 1 1 . .
    O O1 0.23225(9) 0.17552(15) 0.46715(6) 0.0156(2) Uani d . 1 1 . .
    N N1 0.16178(12) 0.4626(2) 0.48948(8) 0.0232(3) Uani d . 1 1 . .
    N N2 0.21377(12) 0.5092(2) 0.44146(8) 0.0220(3) Uani d . 1 1 . .
    C C1 0.06684(12) 0.2219(2) 0.57759(8) 0.0182(3) Uani d . 1 1 . .
    H H1A 0.0403 0.3560 0.5652 0.022 Uiso calc R 1 1 . .
    C C2 0.03445(12) 0.1033(3) 0.62379(8) 0.0204(3) Uani d . 1 1 . .
    H H2A -0.0139 0.1568 0.6425 0.025 Uiso calc R 1 1 . .
    C C3 0.07532(12) -0.0960(2) 0.64159(8) 0.0184(3) Uani d . 1 1 . .
    C C4 0.14611(13) -0.1809(2) 0.61362(8) 0.0190(3) Uani d . 1 1 . .
    H H4A 0.1722 -0.3153 0.6260 0.023 Uiso calc R 1 1 . .
    C C5 0.17744(12) -0.0626(2) 0.56699(8) 0.0184(3) Uani d . 1 1 . .
    H H5A 0.2240 -0.1184 0.5472 0.022 Uiso calc R 1 1 . .
    C C6 0.13929(12) 0.1400(2) 0.54964(8) 0.0150(3) Uani d . 1 1 . .
    C C7 0.17477(12) 0.2668(2) 0.50242(8) 0.0155(3) Uani d . 1 1 . .
    C C8 0.25323(12) 0.3371(2) 0.43018(8) 0.0149(3) Uani d . 1 1 . .
    C C9 0.32131(11) 0.2945(2) 0.38782(7) 0.0129(2) Uani d . 1 1 . .
    C C10 0.43936(12) 0.2361(2) 0.44483(8) 0.0163(3) Uani d . 1 1 . .
    H H10A 0.4702 0.3473 0.4807 0.020 Uiso calc R 1 1 . .
    H H10B 0.4361 0.1132 0.4720 0.020 Uiso calc R 1 1 . .
    C C11 0.51455(12) 0.1961(2) 0.40472(9) 0.0192(3) Uani d . 1 1 . .
    H H11A 0.5896 0.1613 0.4417 0.023 Uiso calc R 1 1 . .
    C C12 0.51921(13) 0.3889(2) 0.36103(9) 0.0220(3) Uani d . 1 1 . .
    H H12A 0.5668 0.3634 0.3356 0.026 Uiso calc R 1 1 . .
    H H12B 0.5501 0.5036 0.3953 0.026 Uiso calc R 1 1 . .
    C C13 0.40153(13) 0.4430(2) 0.30350(9) 0.0202(3) Uani d . 1 1 . .
    H H13A 0.4046 0.5659 0.2753 0.024 Uiso calc R 1 1 . .
    C C14 0.32711(13) 0.4874(2) 0.34404(8) 0.0182(3) Uani d . 1 1 . .
    H H14A 0.2530 0.5245 0.3078 0.022 Uiso calc R 1 1 . .
    H H14B 0.3572 0.6025 0.3783 0.022 Uiso calc R 1 1 . .
    C C15 0.27356(12) 0.1114(2) 0.33328(8) 0.0181(3) Uani d . 1 1 . .
    H H15A 0.2698 -0.0105 0.3608 0.022 Uiso calc R 1 1 . .
    H H15B 0.1989 0.1439 0.2968 0.022 Uiso calc R 1 1 . .
    C C16 0.34879(13) 0.0691(2) 0.29311(9) 0.0210(3) Uani d . 1 1 . .
    H H16A 0.3185 -0.0468 0.2583 0.025 Uiso calc R 1 1 . .
    C C17 0.46678(13) 0.0156(2) 0.35028(9) 0.0217(3) Uani d . 1 1 . .
    H H17A 0.4650 -0.1076 0.3778 0.026 Uiso calc R 1 1 . .
    H H17B 0.5137 -0.0117 0.3245 0.026 Uiso calc R 1 1 . .
    C C18 0.35327(14) 0.2619(3) 0.24913(9) 0.0240(3) Uani d . 1 1 . .
    H H18A 0.3994 0.2350 0.2228 0.029 Uiso calc R 1 1 . .
    H H18B 0.2790 0.2962 0.2124 0.029 Uiso calc R 1 1 . .
loop_
    _atom_site_aniso_label
    _atom_site_aniso_U_11
    _atom_site_aniso_U_22
    _atom_site_aniso_U_33
    _atom_site_aniso_U_12
    _atom_site_aniso_U_13
    _atom_site_aniso_U_23
    Br1 0.02327(9) 0.03737(10) 0.02322(8) -0.00111(7) 0.01336(6) 0.00809(7)
    O1 0.0214(5) 0.0128(4) 0.0179(5) 0.0028(4) 0.0133(4) 0.0014(4)
    N1 0.0332(7) 0.0170(6) 0.0291(7) 0.0049(5) 0.0227(6) 0.0016(5)
    N2 0.0305(7) 0.0158(6) 0.0276(7) 0.0048(5) 0.0201(6) 0.0023(5)
    C1 0.0185(6) 0.0197(7) 0.0187(6) 0.0043(5) 0.0101(5) 0.0008(5)
    C2 0.0185(7) 0.0274(8) 0.0183(7) 0.0044(6) 0.0107(6) -0.0005(6)
    C3 0.0167(6) 0.0261(7) 0.0136(6) -0.0029(6) 0.0076(5) 0.0011(5)
    C4 0.0206(7) 0.0174(6) 0.0202(7) 0.0021(6) 0.0096(6) 0.0013(5)
    C5 0.0196(7) 0.0186(7) 0.0205(7) 0.0028(5) 0.0118(6) -0.0005(5)
    C6 0.0157(6) 0.0166(6) 0.0135(6) 0.0013(5) 0.0068(5) -0.0013(5)
    C7 0.0164(6) 0.0160(6) 0.0163(6) 0.0025(5) 0.0089(5) -0.0018(5)
    C8 0.0168(6) 0.0129(6) 0.0150(6) 0.0003(5) 0.0067(5) 0.0010(5)
    C9 0.0147(6) 0.0108(6) 0.0139(6) 0.0006(5) 0.0068(5) 0.0005(4)
    C10 0.0164(6) 0.0165(6) 0.0152(6) 0.0014(5) 0.0060(5) 0.0021(5)
    C11 0.0147(6) 0.0208(7) 0.0223(7) 0.0026(5) 0.0081(6) 0.0046(6)
    C12 0.0221(7) 0.0193(7) 0.0296(8) -0.0039(6) 0.0158(6) 0.0005(6)
    C13 0.0269(8) 0.0165(6) 0.0226(7) 0.0027(6) 0.0156(6) 0.0064(5)
    C14 0.0224(7) 0.0137(6) 0.0212(7) 0.0042(5) 0.0117(6) 0.0050(5)
    C15 0.0176(7) 0.0185(7) 0.0193(7) -0.0047(5) 0.0089(6) -0.0057(5)
    C16 0.0270(8) 0.0188(7) 0.0224(7) -0.0040(6) 0.0153(6) -0.0074(6)
    C17 0.0279(8) 0.0150(6) 0.0314(8) 0.0052(6) 0.0214(7) 0.0029(6)
    C18 0.0278(8) 0.0306(8) 0.0173(7) 0.0027(7) 0.0130(6) 0.0013(6)
_geom_special_details
;
All e.s.d.'s (except the e.s.d. in the dihedral angle between two l.s. planes)
are estimated using the full covariance matrix. The cell e.s.d.'s are taken
into account individually in the estimation of e.s.d.'s in distances, angles
and torsion angles; correlations between e.s.d.'s in cell parameters are only
used when they are defined by crystal symmetry. An approximate (isotropic)
treatment of cell e.s.d.'s is used for estimating e.s.d.'s involving l.s.
planes.
;
loop_
    _geom_bond_atom_site_label_1
    _geom_bond_atom_site_label_2
    _geom_bond_site_symmetry_2
    _geom_bond_distance
    _geom_bond_publ_flag
    Br1 C3 . 1.8965(14) ?
    O1 C7 . 1.3629(16) ?
    O1 C8 . 1.3682(17) ?
    N1 C7 . 1.2902(19) ?
    N1 N2 . 1.4169(18) ?
    N2 C8 . 1.2891(18) ?
    C1 C2 . 1.389(2) ?
    C1 C6 . 1.3968(19) ?
    C1 H1A . 0.9300 ?
    C2 C3 . 1.386(2) ?
    C2 H2A . 0.9300 ?
    C3 C4 . 1.386(2) ?
    C4 C5 . 1.386(2) ?
    C4 H4A . 0.9300 ?
    C5 C6 . 1.396(2) ?
    C5 H5A . 0.9300 ?
    C6 C7 . 1.4584(19) ?
    C8 C9 . 1.4899(19) ?
    C9 C14 . 1.5376(19) ?
    C9 C10 . 1.5397(19) ?
    C9 C15 . 1.5447(19) ?
    C10 C11 . 1.532(2) ?
    C10 H10A . 0.9700 ?
    C10 H10B . 0.9700 ?
    C11 C17 . 1.530(2) ?
    C11 C12 . 1.532(2) ?
    C11 H11A . 0.9800 ?
    C12 C13 . 1.533(2) ?
    C12 H12A . 0.9700 ?
    C12 H12B . 0.9700 ?
    C13 C18 . 1.534(2) ?
    C13 C14 . 1.535(2) ?
    C13 H13A . 0.9800 ?
    C14 H14A . 0.9700 ?
    C14 H14B . 0.9700 ?
    C15 C16 . 1.536(2) ?
    C15 H15A . 0.9700 ?
    C15 H15B . 0.9700 ?
    C16 C17 . 1.533(2) ?
    C16 C18 . 1.534(2) ?
    C16 H16A . 0.9800 ?
    C17 H17A . 0.9700 ?
    C17 H17B . 0.9700 ?
    C18 H18A . 0.9700 ?
    C18 H18B . 0.9700 ?
loop_
    _geom_angle_atom_site_label_1
    _geom_angle_atom_site_label_2
    _geom_angle_atom_site_label_3
    _geom_angle_site_symmetry_1
    _geom_angle_site_symmetry_3
    _geom_angle
    _geom_angle_publ_flag
    C7 O1 C8 . . 102.80(11) ?
    C7 N1 N2 . . 106.19(12) ?
    C8 N2 N1 . . 106.11(12) ?
    C2 C1 C6 . . 120.09(14) ?
    C2 C1 H1A . . 120.0 ?
    C6 C1 H1A . . 120.0 ?
    C3 C2 C1 . . 118.96(13) ?
    C3 C2 H2A . . 120.5 ?
    C1 C2 H2A . . 120.5 ?
    C4 C3 C2 . . 121.79(14) ?
    C4 C3 Br1 . . 118.26(12) ?
    C2 C3 Br1 . . 119.93(11) ?
    C3 C4 C5 . . 119.04(14) ?
    C3 C4 H4A . . 120.5 ?
    C5 C4 H4A . . 120.5 ?
    C4 C5 C6 . . 120.16(13) ?
    C4 C5 H5A . . 119.9 ?
    C6 C5 H5A . . 119.9 ?
    C5 C6 C1 . . 119.93(13) ?
    C5 C6 C7 . . 120.28(13) ?
    C1 C6 C7 . . 119.80(13) ?
    N1 C7 O1 . . 112.48(13) ?
    N1 C7 C6 . . 128.83(13) ?
    O1 C7 C6 . . 118.67(12) ?
    N2 C8 O1 . . 112.42(12) ?
    N2 C8 C9 . . 129.92(13) ?
    O1 C8 C9 . . 117.56(12) ?
    C8 C9 C14 . . 110.37(11) ?
    C8 C9 C10 . . 107.90(11) ?
    C14 C9 C10 . . 109.40(11) ?
    C8 C9 C15 . . 111.30(11) ?
    C14 C9 C15 . . 109.70(12) ?
    C10 C9 C15 . . 108.11(11) ?
    C11 C10 C9 . . 110.40(11) ?
    C11 C10 H10A . . 109.6 ?
    C9 C10 H10A . . 109.6 ?
    C11 C10 H10B . . 109.6 ?
    C9 C10 H10B . . 109.6 ?
    H10A C10 H10B . . 108.1 ?
    C17 C11 C10 . . 108.83(12) ?
    C17 C11 C12 . . 109.40(13) ?
    C10 C11 C12 . . 109.87(12) ?
    C17 C11 H11A . . 109.6 ?
    C10 C11 H11A . . 109.6 ?
    C12 C11 H11A . . 109.6 ?
    C11 C12 C13 . . 109.36(12) ?
    C11 C12 H12A . . 109.8 ?
    C13 C12 H12A . . 109.8 ?
    C11 C12 H12B . . 109.8 ?
    C13 C12 H12B . . 109.8 ?
    H12A C12 H12B . . 108.3 ?
    C12 C13 C18 . . 109.63(13) ?
    C12 C13 C14 . . 109.63(12) ?
    C18 C13 C14 . . 109.58(13) ?
    C12 C13 H13A . . 109.3 ?
    C18 C13 H13A . . 109.3 ?
    C14 C13 H13A . . 109.3 ?
    C13 C14 C9 . . 109.50(11) ?
    C13 C14 H14A . . 109.8 ?
    C9 C14 H14A . . 109.8 ?
    C13 C14 H14B . . 109.8 ?
    C9 C14 H14B . . 109.8 ?
    H14A C14 H14B . . 108.2 ?
    C16 C15 C9 . . 109.24(12) ?
    C16 C15 H15A . . 109.8 ?
    C9 C15 H15A . . 109.8 ?
    C16 C15 H15B . . 109.8 ?
    C9 C15 H15B . . 109.8 ?
    H15A C15 H15B . . 108.3 ?
    C17 C16 C18 . . 109.12(13) ?
    C17 C16 C15 . . 110.23(12) ?
    C18 C16 C15 . . 109.44(13) ?
    C17 C16 H16A . . 109.3 ?
    C18 C16 H16A . . 109.3 ?
    C15 C16 H16A . . 109.3 ?
    C11 C17 C16 . . 109.56(12) ?
    C11 C17 H17A . . 109.8 ?
    C16 C17 H17A . . 109.8 ?
    C11 C17 H17B . . 109.8 ?
    C16 C17 H17B . . 109.8 ?
    H17A C17 H17B . . 108.2 ?
    C13 C18 C16 . . 109.45(12) ?
    C13 C18 H18A . . 109.8 ?
    C16 C18 H18A . . 109.8 ?
    C13 C18 H18B . . 109.8 ?
    C16 C18 H18B . . 109.8 ?
    H18A C18 H18B . . 108.2 ?
loop_
    _geom_torsion_atom_site_label_1
    _geom_torsion_atom_site_label_2
    _geom_torsion_atom_site_label_3
    _geom_torsion_atom_site_label_4
    _geom_torsion_site_symmetry_1
    _geom_torsion_site_symmetry_2
    _geom_torsion_site_symmetry_3
    _geom_torsion_site_symmetry_4
    _geom_torsion
    _geom_torsion_publ_flag
    C7 N1 N2 C8 . . . . -0.10(18) ?
    C6 C1 C2 C3 . . . . 0.1(2) ?
    C1 C2 C3 C4 . . . . -1.0(2) ?
    C1 C2 C3 Br1 . . . . -179.84(11) ?
    C2 C3 C4 C5 . . . . 0.4(2) ?
    Br1 C3 C4 C5 . . . . 179.30(11) ?
    C3 C4 C5 C6 . . . . 1.0(2) ?
    C4 C5 C6 C1 . . . . -1.8(2) ?
    C4 C5 C6 C7 . . . . 178.16(14) ?
    C2 C1 C6 C5 . . . . 1.3(2) ?
    C2 C1 C6 C7 . . . . -178.74(14) ?
    N2 N1 C7 O1 . . . . 0.28(18) ?
    N2 N1 C7 C6 . . . . 178.56(14) ?
    C8 O1 C7 N1 . . . . -0.34(16) ?
    C8 O1 C7 C6 . . . . -178.81(12) ?
    C5 C6 C7 N1 . . . . -168.91(16) ?
    C1 C6 C7 N1 . . . . 11.1(2) ?
    C5 C6 C7 O1 . . . . 9.3(2) ?
    C1 C6 C7 O1 . . . . -170.73(13) ?
    N1 N2 C8 O1 . . . . -0.12(17) ?
    N1 N2 C8 C9 . . . . -176.25(14) ?
    C7 O1 C8 N2 . . . . 0.27(16) ?
    C7 O1 C8 C9 . . . . 176.93(12) ?
    N2 C8 C9 C14 . . . . -9.4(2) ?
    O1 C8 C9 C14 . . . . 174.68(12) ?
    N2 C8 C9 C10 . . . . 110.13(17) ?
    O1 C8 C9 C10 . . . . -65.84(15) ?
    N2 C8 C9 C15 . . . . -131.41(16) ?
    O1 C8 C9 C15 . . . . 52.62(16) ?
    C8 C9 C10 C11 . . . . -178.46(11) ?
    C14 C9 C10 C11 . . . . -58.36(15) ?
    C15 C9 C10 C11 . . . . 61.06(15) ?
    C9 C10 C11 C17 . . . . -61.10(15) ?
    C9 C10 C11 C12 . . . . 58.67(16) ?
    C17 C11 C12 C13 . . . . 60.01(16) ?
    C10 C11 C12 C13 . . . . -59.40(16) ?
    C11 C12 C13 C18 . . . . -59.80(16) ?
    C11 C12 C13 C14 . . . . 60.53(16) ?
    C12 C13 C14 C9 . . . . -60.59(16) ?
    C18 C13 C14 C9 . . . . 59.77(16) ?
    C8 C9 C14 C13 . . . . 177.65(12) ?
    C10 C9 C14 C13 . . . . 59.08(15) ?
    C15 C9 C14 C13 . . . . -59.35(15) ?
    C8 C9 C15 C16 . . . . -178.05(12) ?
    C14 C9 C15 C16 . . . . 59.51(15) ?
    C10 C9 C15 C16 . . . . -59.72(15) ?
    C9 C15 C16 C17 . . . . 59.96(16) ?
    C9 C15 C16 C18 . . . . -60.05(16) ?
    C10 C11 C17 C16 . . . . 59.51(15) ?
    C12 C11 C17 C16 . . . . -60.55(15) ?
    C18 C16 C17 C11 . . . . 60.45(15) ?
    C15 C16 C17 C11 . . . . -59.76(16) ?
    C12 C13 C18 C16 . . . . 59.93(16) ?
    C14 C13 C18 C16 . . . . -60.43(16) ?
    C17 C16 C18 C13 . . . . -60.03(16) ?
    C15 C16 C18 C13 . . . . 60.66(16) ?
loop_
    _geom_hbond_atom_site_label_D
    _geom_hbond_atom_site_label_H
    _geom_hbond_atom_site_label_A
    _geom_hbond_site_symmetry_A
    _geom_hbond_distance_DH
    _geom_hbond_distance_HA
    _geom_hbond_distance_DA
    _geom_hbond_angle_DHA
    _geom_hbond_publ_flag
    C18 H18B <i>Cg</i>1 4_554 0.9700 2.74 3.6709(19) 162.00 yes
_iucr_refine_instructions_details
;
TITL ad51c   P21/c (150K)
CELL  0.71073   13.2571    6.4753   19.6761    90.000   114.924    90.000
ZERR  4           0.0005    0.0003    0.0007     0.000     0.002     0.000
LATT   1
SYMM             - X ,    0.50000 + Y ,    0.50000 - Z
SFAC  C  H N O Br
UNIT    72 76 8 4 4
SIZE 0.098 0.22 0.28
L.S. 10
FMAP 2
PLAN 20
ACTA
BOND $H
CONF
WGHT      0.0261      1.1502
FVAR       0.17888
BR1   5    0.032308   -0.261865    0.704343    11.00000    0.02327    0.03737 =
         0.02322    0.00809    0.01336   -0.00111
O1    4    0.232251    0.175519    0.467153    11.00000    0.02141    0.01276 =
         0.01792    0.00136    0.01334    0.00284
N1    3    0.161781    0.462587    0.489476    11.00000    0.03320    0.01705 =
         0.02909    0.00159    0.02266    0.00486
N2    3    0.213774    0.509165    0.441458    11.00000    0.03049    0.01584 =
         0.02762    0.00233    0.02008    0.00483
C1    1    0.066844    0.221886    0.577590    11.00000    0.01849    0.01973 =
         0.01865    0.00083    0.01012    0.00427
AFIX  43
H1A   2    0.040260    0.355971    0.565246    11.00000   -1.20000
AFIX   0
C2    1    0.034455    0.103331    0.623789    11.00000    0.01848    0.02743 =
         0.01833   -0.00049    0.01067    0.00441
AFIX  43
H2A   2   -0.013888    0.156819    0.642492    11.00000   -1.20000
AFIX   0
C3    1    0.075319   -0.096001    0.641590    11.00000    0.01669    0.02611 =
         0.01359    0.00106    0.00761   -0.00292
C4    1    0.146107   -0.180907    0.613625    11.00000    0.02057    0.01742 =
         0.02017    0.00128    0.00960    0.00213
AFIX  43
H4A   2    0.172211   -0.315274    0.625962    11.00000   -1.20000
AFIX   0
C5    1    0.177441   -0.062628    0.566991    11.00000    0.01957    0.01855 =
         0.02046   -0.00049    0.01180    0.00276
AFIX  43
H5A   2    0.223987   -0.118429    0.547223    11.00000   -1.20000
AFIX   0
C6    1    0.139290    0.140009    0.549640    11.00000    0.01573    0.01659 =
         0.01352   -0.00132    0.00683    0.00132
C7    1    0.174765    0.266812    0.502422    11.00000    0.01641    0.01597 =
         0.01625   -0.00178    0.00895    0.00252
C8    1    0.253226    0.337115    0.430184    11.00000    0.01677    0.01288 =
         0.01497    0.00104    0.00669    0.00031
C9    1    0.321310    0.294504    0.387818    11.00000    0.01472    0.01085 =
         0.01392    0.00053    0.00677    0.00059
C10   1    0.439362    0.236135    0.444825    11.00000    0.01639    0.01647 =
         0.01525    0.00213    0.00599    0.00142
AFIX  23
H10A  2    0.470170    0.347338    0.480715    11.00000   -1.20000
H10B  2    0.436077    0.113206    0.471993    11.00000   -1.20000
AFIX   0
C11   1    0.514546    0.196073    0.404723    11.00000    0.01470    0.02076 =
         0.02232    0.00459    0.00811    0.00261
AFIX  13
H11A  2    0.589643    0.161273    0.441668    11.00000   -1.20000
AFIX   0
C12   1    0.519213    0.388935    0.361034    11.00000    0.02206    0.01927 =
         0.02959    0.00049    0.01577   -0.00387
AFIX  23
H12A  2    0.566786    0.363361    0.335625    11.00000   -1.20000
H12B  2    0.550116    0.503579    0.395310    11.00000   -1.20000
AFIX   0
C13   1    0.401527    0.443031    0.303497    11.00000    0.02689    0.01648 =
         0.02264    0.00638    0.01561    0.00268
AFIX  13
H13A  2    0.404618    0.565867    0.275340    11.00000   -1.20000
AFIX   0
C14   1    0.327108    0.487430    0.344043    11.00000    0.02238    0.01367 =
         0.02122    0.00503    0.01174    0.00420
AFIX  23
H14A  2    0.252986    0.524473    0.307813    11.00000   -1.20000
H14B  2    0.357180    0.602489    0.378251    11.00000   -1.20000
AFIX   0
C15   1    0.273557    0.111375    0.333277    11.00000    0.01758    0.01853 =
         0.01935   -0.00569    0.00893   -0.00472
AFIX  23
H15A  2    0.269796   -0.010489    0.360786    11.00000   -1.20000
H15B  2    0.198885    0.143911    0.296778    11.00000   -1.20000
AFIX   0
C16   1    0.348793    0.069050    0.293108    11.00000    0.02698    0.01879 =
         0.02235   -0.00740    0.01533   -0.00403
AFIX  13
H16A  2    0.318460   -0.046791    0.258345    11.00000   -1.20000
AFIX   0
C17   1    0.466782    0.015643    0.350284    11.00000    0.02793    0.01502 =
         0.03137    0.00294    0.02141    0.00518
AFIX  23
H17A  2    0.465022   -0.107630    0.377773    11.00000   -1.20000
H17B  2    0.513674   -0.011697    0.324503    11.00000   -1.20000
AFIX   0
C18   1    0.353272    0.261885    0.249134    11.00000    0.02781    0.03061 =
         0.01727    0.00126    0.01298    0.00269
AFIX  23
H18A  2    0.399411    0.235005    0.222771    11.00000   -1.20000
H18B  2    0.279037    0.296211    0.212394    11.00000   -1.20000
HKLF 4 1  1.0000  0.0000  0.0000  0.0000 -1.0000  0.0000 -1.0000  0.0000 -1.0000
REM  ad51c   P21/c (150K)
REM R1 =  0.0306 for   3996 Fo > 4sig(Fo)  and  0.0398 for all   4678 data
REM    199 parameters refined using      0 restraints
END
WGHT      0.0261      1.1502
REM Highest difference peak  0.404,  deepest hole -0.496,  1-sigma level  0.067
Q1    1   0.1479  0.0356  0.5529  11.00000  0.05    0.40
Q2    1   0.0526 -0.0012  0.6254  11.00000  0.05    0.39
Q3    1   0.1006  0.1653  0.5594  11.00000  0.05    0.38
Q4    1   0.3024  0.2022  0.3600  11.00000  0.05    0.38
Q5    1   0.2225  0.4123  0.4259  11.00000  0.05    0.37
Q6    1   0.1069 -0.1219  0.6247  11.00000  0.05    0.35
Q7    1   0.2881  0.3229  0.4088  11.00000  0.05    0.35
Q8    1   0.3775  0.3440  0.2805  11.00000  0.05    0.34
Q9    1   0.3763  0.2683  0.4182  11.00000  0.05    0.34
Q10   1   0.4777  0.2087  0.4216  11.00000  0.05    0.33
Q11   1   0.1596 -0.1153  0.5927  11.00000  0.05    0.32
Q12   1   0.2477  0.2664  0.4498  11.00000  0.05    0.30
Q13   1   0.3246  0.3763  0.3672  11.00000  0.05    0.30
Q14   1   0.1434  0.2203  0.5187  11.00000  0.05    0.30
Q15   1   0.5122  0.2777  0.3794  11.00000  0.05    0.30
Q16   1   0.4924  0.1114  0.3767  11.00000  0.05    0.28
Q17   1   0.4614  0.4117  0.3278  11.00000  0.05    0.28
Q18   1   0.0386  0.1297  0.5921  11.00000  0.05    0.28
Q19   1   0.1832  0.3688  0.5119  11.00000  0.05    0.27
Q20   1   0.3013  0.0885  0.3123  11.00000  0.05    0.27
;
