# Supplementary material for: Crystal structure of 2-(adamantan-1-yl)-5-(4-bromo­phen­yl)-1,3,4-oxa­diazole
Source: Acta Crystallogr Sect E Struct Rep Online. 2014 Nov 5;70(Pt 12):o1231–2. doi: 10.1107/S1600536814023861 (PMC4257436; doi:10.1107/S1600536814023861)
Supplement: Supplementary file 2 [file e-70-o1231-Isup2.hkl]

# 
# h,k,l, Fc-squared, Fo-squared, sigma(Fo-squared) and status flag 
# 
data_I
_shelx_title ' ad51c   P21/c (150K)' 
_shelx_refln_list_code          4 
_shelx_F_calc_maximum      180.17 
_exptl_crystal_F_000       736.00 
_reflns_d_resolution_high  0.6991 
 
loop_ 
 _symmetry_equiv_pos_as_xyz 
 'x, y, z' 
 '-x, y+1/2, -z+1/2' 
 '-x, -y, -z' 
 'x, -y-1/2, z-1/2' 
 
_cell_length_a    13.2571 
_cell_length_b     6.4753 
_cell_length_c    19.6761 
_cell_angle_alpha  90.000 
_cell_angle_beta  114.924 
_cell_angle_gamma  90.000 
 
_shelx_F_squared_multiplier     1.000 
 
loop_ 
 _refln_index_h 
 _refln_index_k 
 _refln_index_l 
 _refln_F_squared_calc 
 _refln_F_squared_meas 
 _refln_F_squared_sigma 
 _refln_observed_status 
   2   0   0     6147.04     5247.70    199.43 o 
   3   0   0     1075.50     1046.40     11.76 o 
   4   0   0     9268.30     8439.78     93.15 o 
   5   0   0     2971.04     2890.68     39.95 o 
   6   0   0     4276.44     4528.03     43.62 o 
   7   0   0       64.72       86.94      3.76 o 
   8   0   0      203.85      206.91      5.71 o 
   9   0   0      756.38      846.41     11.81 o 
  10   0   0     3427.63     3469.32     33.92 o 
  11   0   0     1741.24     1787.84     28.25 o 
  12   0   0      209.69      229.41     12.48 o 
  13   0   0      869.78      851.79     20.96 o 
  14   0   0     1126.31     1143.49     25.53 o 
  15   0   0      531.94      497.23     27.74 o 
  16   0   0      855.79      846.98     31.57 o 
  17   0   0      518.19      479.49     35.84 o 
   2   1   0     6265.60     5828.71     38.33 o 
   3   1   0     6628.21     6128.22     40.46 o 
   4   1   0     2988.08     2860.90     18.40 o 
   5   1   0     4240.98     4137.47     26.34 o 
   6   1   0     4030.51     3942.60     27.59 o 
   7   1   0     6368.22     6066.63     39.72 o 
   8   1   0     4551.75     4573.73     33.35 o 
   9   1   0     3235.30     3228.01     23.70 o 
  10   1   0     1302.34     1322.79     11.86 o 
  11   1   0     4070.40     4062.47     34.38 o 
  12   1   0      346.66      364.19     11.21 o 
  13   1   0      513.99      514.57     12.29 o 
  14   1   0       30.31       19.74      8.81 o 
  15   1   0      245.25      251.44     12.65 o 
  16   1   0       29.99       32.50     12.57 o 
  17   1   0        7.93       28.27     13.72 o 
   0   2   0    11909.25    10426.83    257.63 o 
   1   2   0    13245.03    11793.73    129.41 o 
   2   2   0    10555.21     9751.37     66.58 o 
   3   2   0     7238.70     6895.52     41.49 o 
   4   2   0     4215.97     4196.23     26.66 o 
   5   2   0     1019.95      934.95      7.66 o 
   6   2   0      229.99      229.95      4.02 o 
   7   2   0      179.90      172.52      3.41 o 
   8   2   0        3.05        4.96      2.28 o 
   9   2   0      196.20      192.38      4.43 o 
  10   2   0     1362.19     1378.01     13.08 o 
  11   2   0      997.31      992.18     11.74 o 
  12   2   0      606.84      617.88     10.65 o 
  13   2   0      928.60      928.70     17.90 o 
  14   2   0      511.76      537.26     21.78 o 
  15   2   0     1172.76     1238.36     37.54 o 
  16   2   0       77.04       54.01     13.29 o 
   1   3   0        7.08        1.23      1.56 o 
   2   3   0      660.25      588.70      5.65 o 
   3   3   0     1404.71     1452.44     10.55 o 
   4   3   0     3732.21     3742.07     22.92 o 
   5   3   0     2604.36     2660.14     17.53 o 
   6   3   0     2950.04     2985.20     20.31 o 
   7   3   0     2218.13     2270.41     15.77 o 
   8   3   0     6412.02     6450.28     42.97 o 
   9   3   0     5169.40     5249.27     38.55 o 
  10   3   0     2779.05     2895.18     23.21 o 
  11   3   0     2264.67     2269.32     23.85 o 
  12   3   0      501.58      525.13     11.72 o 
  13   3   0      224.91      232.33     10.90 o 
  14   3   0        2.35       20.22     14.30 o 
  15   3   0      124.19      133.01     17.28 o 
  16   3   0        5.40       14.89     14.57 o 
   0   4   0     7295.02     6968.28     58.60 o 
   1   4   0     1945.44     1909.56     13.65 o 
   2   4   0     2790.90     2786.85     18.29 o 
   3   4   0     2319.38     2276.84     15.66 o 
   4   4   0      674.68      660.62      6.48 o 
   5   4   0     1781.03     1854.77     13.53 o 
   6   4   0     1337.07     1297.82     10.38 o 
   7   4   0        8.33        9.03      2.90 o 
   8   4   0      903.94      893.80      9.72 o 
   9   4   0       17.83        9.95      4.37 o 
  10   4   0      226.69      208.73      9.79 o 
  11   4   0      204.32      202.56      8.05 o 
  12   4   0      314.12      321.71     11.99 o 
  13   4   0      337.07      337.88     17.73 o 
  14   4   0      639.97      655.28     25.75 o 
  15   4   0      473.63      473.53     24.56 o 
   1   5   0       25.89       16.46      2.88 o 
   2   5   0     1586.64     1565.13     12.93 o 
   3   5   0       75.62       71.94      3.00 o 
   4   5   0     1364.27     1416.67     12.70 o 
   5   5   0     3004.62     3052.17     22.11 o 
   6   5   0     1698.15     1690.33     14.36 o 
   7   5   0      324.76      315.09      7.66 o 
   8   5   0     1321.98     1319.21     15.62 o 
   9   5   0     1314.91     1303.44     16.03 o 
  10   5   0     1110.28     1111.99     15.74 o 
  11   5   0      654.20      638.94     16.47 o 
  12   5   0      202.03      203.66     11.99 o 
  13   5   0       60.76       74.00     14.01 o 
  14   5   0       21.15       23.59     14.32 o 
   0   6   0     1105.55     1134.27     17.45 o 
   1   6   0     1268.43     1217.45     11.73 o 
   2   6   0     2876.93     2857.34     21.84 o 
   3   6   0     1924.91     1922.77     16.99 o 
   4   6   0       31.80       35.38      4.23 o 
   5   6   0      385.92      387.12      9.63 o 
   6   6   0      152.67      160.13     10.10 o 
   7   6   0       11.30       -5.01      6.60 o 
   8   6   0      273.46      250.04     19.08 o 
   9   6   0      390.63      386.86     13.92 o 
  10   6   0       39.37       25.91     10.96 o 
  11   6   0       43.15       34.38     11.05 o 
  12   6   0      103.84      149.62     20.05 o 
  13   6   0      523.87      607.09     41.81 o 
   1   7   0       58.66       60.42      5.91 o 
   2   7   0       21.57       19.55      5.74 o 
   3   7   0       72.48       89.72      6.81 o 
   4   7   0      304.79      304.67     10.27 o 
   5   7   0      587.64      566.24     11.57 o 
   6   7   0      387.46      370.71     11.20 o 
   7   7   0      171.86      165.89      9.55 o 
   8   7   0       41.18       46.19     10.57 o 
   9   7   0      260.49      262.65     14.89 o 
  10   7   0      214.90      201.04     13.03 o 
  11   7   0       97.60       84.96     15.94 o 
   0   8   0      324.38      369.03     28.42 o 
   1   8   0      219.36      264.74     12.41 o 
   2   8   0      444.08      440.33     14.45 o 
   3   8   0      145.03      166.07     11.75 o 
   4   8   0      245.90      235.80     10.44 o 
   5   8   0       12.33       23.07      7.84 o 
   6   8   0       14.72       22.97      9.63 o 
   7   8   0       11.07       29.36     14.51 o 
   8   8   0       54.64       90.55     17.99 o 
   1   9   0       21.40       41.29      8.17 o 
   2   9   0       22.11       34.39      8.27 o 
   3   9   0       18.52       26.91     11.87 o 
   4   9   0      282.63      329.69     22.50 o 
 -17   1   1       40.56       19.63     13.83 o 
 -16   1   1       55.81       68.65     17.56 o 
 -15   1   1       17.53       15.02     10.67 o 
 -14   1   1       54.29       49.41      7.26 o 
 -13   1   1       27.71       16.01      6.91 o 
 -12   1   1      290.36      266.73      8.68 o 
 -11   1   1        3.95       17.31      3.93 o 
 -10   1   1        3.06       -1.03      3.14 o 
  -9   1   1      703.67      728.59      8.35 o 
  -8   1   1      184.90      179.09      4.50 o 
  -7   1   1       56.16       45.84      2.41 o 
  -6   1   1       94.39      111.41      2.92 o 
  -5   1   1     1029.78     1086.37      7.63 o 
  -4   1   1       52.75       51.10      1.48 o 
  -3   1   1       99.01      107.38      1.73 o 
  -2   1   1     3369.87     3298.38     19.37 o 
  -1   1   1     2672.34     2516.93     16.29 o 
   0   1   1      234.67      215.88      1.93 o 
   1   1   1       48.41       56.42      1.12 o 
   2   1   1       58.88       61.91      2.45 o 
   3   1   1      326.45      346.19      3.48 o 
   4   1   1        0.89       -0.27      1.59 o 
   5   1   1       13.14       12.32      1.99 o 
   6   1   1      727.12      777.48      7.33 o 
   7   1   1      170.46      167.45      4.74 o 
   8   1   1       29.81       35.24      2.92 o 
   9   1   1      177.70      159.66      4.21 o 
  10   1   1      237.63      238.09      6.27 o 
  11   1   1      163.20      159.69      5.97 o 
  12   1   1       49.25       45.06      6.37 o 
  13   1   1       23.18       13.61      7.01 o 
  14   1   1        8.30       -3.86     10.51 o 
  15   1   1       16.54       -2.13     10.58 o 
  16   1   1       30.74       36.63     12.84 o 
 -17   2   1        0.21      -11.55     14.22 o 
 -16   2   1        1.19      -12.66     12.66 o 
 -15   2   1      131.12      142.92     14.35 o 
 -14   2   1      245.18      253.49     12.76 o 
 -13   2   1       73.82       68.44      8.58 o 
 -12   2   1       70.26       71.66      6.59 o 
 -11   2   1      841.56      860.31     11.12 o 
 -10   2   1      295.05      310.62      7.47 o 
  -9   2   1      316.65      329.77      6.64 o 
  -8   2   1       16.80       14.97      2.73 o 
  -7   2   1      149.25      137.35      3.66 o 
  -6   2   1        1.20       -1.94      1.94 o 
  -5   2   1      181.19      190.72      3.23 o 
  -4   2   1       62.08       65.63      1.89 o 
  -3   2   1      386.11      377.70      3.63 o 
  -2   2   1     2172.00     2114.01     13.91 o 
  -1   2   1       85.05       75.36      2.34 o 
   0   2   1       85.07       81.44      2.57 o 
   1   2   1       10.67        8.14      1.28 o 
   2   2   1     1157.69     1199.64      7.67 o 
   3   2   1      318.29      328.77      3.41 o 
   4   2   1      504.98      506.70      4.59 o 
   5   2   1     1208.73     1265.08      9.14 o 
   6   2   1      248.14      242.53      3.77 o 
   7   2   1        9.16        9.96      2.45 o 
   8   2   1        8.35        7.84      2.80 o 
   9   2   1      223.03      225.69      5.28 o 
  10   2   1      246.24      241.81      5.67 o 
  11   2   1       47.87       36.76      3.94 o 
  12   2   1       56.26       68.16      5.60 o 
  13   2   1      281.01      249.78     11.47 o 
  14   2   1      276.58      248.47     15.58 o 
  15   2   1        1.17       -7.90     14.18 o 
  16   2   1        8.91       -0.88     12.46 o 
 -16   3   1       12.91       -8.07     13.97 o 
 -15   3   1        1.44        0.12     13.23 o 
 -14   3   1      403.44      397.68     20.12 o 
 -13   3   1       23.92       21.25      7.79 o 
 -12   3   1      102.82      107.41      6.56 o 
 -11   3   1      816.18      845.55     12.06 o 
 -10   3   1      305.10      303.27      8.03 o 
  -9   3   1       77.89       84.15      3.86 o 
  -8   3   1       62.13       59.99      3.52 o 
  -7   3   1      137.49      165.13      4.40 o 
  -6   3   1      895.05      937.74      7.64 o 
  -5   3   1       21.39       22.82      1.92 o 
  -4   3   1      143.15      155.30      3.46 o 
  -3   3   1      743.25      778.64      6.86 o 
  -2   3   1      530.26      481.51      4.80 o 
  -1   3   1      184.82      231.42      3.64 o 
   0   3   1     2684.18     2918.70     20.47 o 
   1   3   1      584.56      667.03      5.95 o 
   2   3   1      524.93      539.13      5.41 o 
   3   3   1     1253.25     1398.78      9.67 o 
   4   3   1       12.66       28.01      2.15 o 
   5   3   1      683.67      651.10      6.63 o 
   6   3   1      417.74      421.80      5.54 o 
   7   3   1       11.70       12.51      2.96 o 
   8   3   1      333.87      309.64      6.43 o 
   9   3   1        4.66        1.85      3.40 o 
  10   3   1       95.56      100.83      5.27 o 
  11   3   1       69.11       72.75      6.61 o 
  12   3   1       56.96       53.55      7.05 o 
  13   3   1      199.96      171.88     11.31 o 
  14   3   1      356.64      360.64     19.68 o 
  15   3   1        0.93        7.24     13.89 o 
 -15   4   1        1.48        3.44     13.88 o 
 -14   4   1      204.25      175.55     14.83 o 
 -13   4   1       12.77       12.49      9.81 o 
 -12   4   1       22.40       22.73      6.84 o 
 -11   4   1      231.48      213.56      9.99 o 
 -10   4   1      286.68      268.12      8.62 o 
  -9   4   1       90.24       77.51      5.18 o 
  -8   4   1      306.43      278.69      6.48 o 
  -7   4   1       58.77       69.37      3.57 o 
  -6   4   1      137.24      152.10      4.24 o 
  -5   4   1       29.96       34.24      2.86 o 
  -4   4   1      284.20      285.24      4.78 o 
  -3   4   1      651.74      615.02      6.22 o 
  -2   4   1      420.80      456.99      5.15 o 
  -1   4   1      184.36      151.31      4.15 o 
   0   4   1      723.63      724.26      6.57 o 
   1   4   1     1274.87     1334.24     10.71 o 
   2   4   1      636.63      689.73      7.06 o 
   3   4   1     1323.93     1321.98     11.44 o 
   4   4   1        3.51        2.93      2.13 o 
   5   4   1       31.32       31.56      2.70 o 
   6   4   1      530.48      479.99      7.32 o 
   7   4   1       89.59       88.74      4.07 o 
   8   4   1        6.24        5.03      3.45 o 
   9   4   1       53.74       58.30      6.14 o 
  10   4   1      129.66      120.97      6.48 o 
  11   4   1        1.50        1.39      7.08 o 
  12   4   1       17.30       10.98      9.94 o 
  13   4   1      191.38      182.79     14.00 o 
  14   4   1       19.79       40.06     14.15 o 
  15   4   1       19.64       36.10     14.76 o 
 -14   5   1        2.19        3.72     13.94 o 
 -13   5   1       63.20       74.32     13.06 o 
 -12   5   1       83.40       81.78     10.55 o 
 -11   5   1      127.05      128.12      8.45 o 
 -10   5   1       90.82       90.95      7.23 o 
  -9   5   1       70.13       66.34      7.29 o 
  -8   5   1       27.81       20.60      3.95 o 
  -7   5   1      167.09      171.90      6.08 o 
  -6   5   1     1080.68     1036.82     11.38 o 
  -5   5   1     1392.06     1401.80     11.50 o 
  -4   5   1        7.17        4.24      2.69 o 
  -3   5   1     1760.52     1748.76     12.26 o 
  -2   5   1        3.85       -2.76      2.76 o 
  -1   5   1       69.70       71.44      3.17 o 
   0   5   1      276.25      250.94      4.95 o 
   1   5   1     1357.48     1309.46     10.55 o 
   2   5   1     1464.10     1456.91     11.80 o 
   3   5   1       13.68        4.04      3.03 o 
   4   5   1       72.97       63.79      4.18 o 
   5   5   1      231.75      231.47      6.60 o 
   6   5   1      168.99      155.76      5.90 o 
   7   5   1       17.16       20.65      4.06 o 
   8   5   1     1067.82     1017.16     19.63 o 
   9   5   1       47.61       42.82      6.38 o 
  10   5   1       57.46       40.52      7.29 o 
  11   5   1       60.18       49.00      9.34 o 
  12   5   1       53.55       46.31     11.44 o 
  13   5   1       54.05       78.40     13.95 o 
  14   5   1      379.85      380.45     24.14 o 
 -13   6   1       25.03       43.88     15.16 o 
 -12   6   1       42.79       39.78     13.08 o 
 -11   6   1       27.47       31.08      9.77 o 
 -10   6   1       42.62       35.39      9.11 o 
  -9   6   1        9.92       -8.15      8.15 o 
  -8   6   1        1.08       -6.93      6.93 o 
  -7   6   1      248.04      231.56     12.06 o 
  -6   6   1      393.67      401.88      9.12 o 
  -5   6   1      397.92      387.23      7.86 o 
  -4   6   1       80.95       77.56      3.62 o 
  -3   6   1      853.06      808.18      8.93 o 
  -2   6   1       63.60       61.27      4.63 o 
  -1   6   1     1064.26     1033.06     11.20 o 
   0   6   1      286.21      293.29      6.77 o 
   1   6   1       16.83       18.49      3.82 o 
   2   6   1        8.35        3.47      4.31 o 
   3   6   1     1123.71     1108.64     12.69 o 
   4   6   1      187.76      172.87      6.52 o 
   5   6   1      945.78      871.67     13.58 o 
   6   6   1       80.74       63.16     11.60 o 
   7   6   1       53.64       29.47      7.09 o 
   8   6   1      329.75      329.33     13.92 o 
   9   6   1       32.54       36.86      9.06 o 
  10   6   1       32.12        4.21     11.58 o 
  11   6   1       47.97       51.28     17.62 o 
  12   6   1       14.69       40.38     14.29 o 
 -11   7   1       21.91       47.16     16.28 o 
 -10   7   1      215.02      152.45     16.00 o 
  -9   7   1      113.14      116.31     12.35 o 
  -8   7   1      131.33      131.67      8.85 o 
  -7   7   1      410.54      415.30     11.70 o 
  -6   7   1      389.42      367.66     12.28 o 
  -5   7   1       12.14       11.72      5.83 o 
  -4   7   1       40.17       49.16      6.34 o 
  -3   7   1       12.35       20.41      5.63 o 
  -2   7   1       63.75       87.32      5.63 o 
  -1   7   1       37.60       29.43      5.49 o 
   0   7   1       19.58       11.90      4.96 o 
   1   7   1        2.91       -5.19      5.19 o 
   2   7   1        7.03       -3.47      5.88 o 
   3   7   1       13.08       11.74      5.80 o 
   4   7   1      312.59      314.76     10.53 o 
   5   7   1        9.90       21.80      6.01 o 
   6   7   1       21.89       27.57      6.80 o 
   7   7   1       11.53        9.09     12.07 o 
   8   7   1       10.74       18.49      8.44 o 
   9   7   1      124.51      110.25     12.63 o 
  10   7   1      216.03      254.81     18.16 o 
  -8   8   1      140.85      158.75     19.12 o 
  -7   8   1       34.72       45.46     13.92 o 
  -6   8   1       42.40       45.70      7.81 o 
  -5   8   1        4.32        8.67      7.12 o 
  -4   8   1       11.36       23.06      8.07 o 
  -3   8   1        1.20       10.43      7.30 o 
  -2   8   1      226.56      236.96     14.66 o 
  -1   8   1       84.35       97.45      9.41 o 
   0   8   1      120.48      146.58     12.96 o 
   1   8   1      123.82      131.01     15.49 o 
   2   8   1      206.08      223.36     11.18 o 
   3   8   1      131.65      138.25      9.77 o 
   4   8   1      213.34      240.46     15.41 o 
   5   8   1      180.57      179.38     10.77 o 
   6   8   1       94.57      100.50     13.84 o 
   7   8   1        3.37       35.49      9.34 o 
   8   8   1       97.54      119.57     10.46 o 
  -4   9   1       38.05       54.25     13.74 o 
  -3   9   1        1.51       48.36     11.12 o 
  -2   9   1       33.79       59.96     11.33 o 
  -1   9   1       16.39       47.95      8.11 o 
   0   9   1       33.53       46.11      8.30 o 
   1   9   1        0.99       14.54      8.20 o 
   2   9   1      127.79      152.65     10.91 o 
   3   9   1       73.08       91.87     12.51 o 
 -17   0   2      807.05      808.39     52.19 o 
 -16   0   2      595.53      625.61     28.46 o 
 -15   0   2      968.45      984.59     30.02 o 
 -14   0   2     1076.24     1111.05     21.67 o 
 -13   0   2     2990.71     3025.12     40.30 o 
 -12   0   2     1809.02     1869.78     22.65 o 
 -11   0   2     2423.96     2342.34     30.31 o 
 -10   0   2      259.26      235.72      7.77 o 
  -9   0   2     3298.93     3278.15     33.74 o 
  -8   0   2     3019.23     3180.67     32.19 o 
  -7   0   2     4676.54     4821.25     50.50 o 
  -6   0   2      832.26      876.92     10.60 o 
  -5   0   2     1085.14     1103.55     13.10 o 
  -4   0   2      241.19      241.42      3.53 o 
  -3   0   2     8925.03     8172.15    115.11 o 
  -2   0   2      669.61      636.82      6.12 o 
   0   0   2      752.15      702.96     12.93 o 
   1   0   2      849.21      890.09      9.01 o 
   4   0   2     4683.10     4335.62     45.00 o 
   5   0   2     2378.93     2284.98     25.34 o 
   6   0   2     5583.91     5599.54     58.37 o 
   7   0   2     3248.36     3105.06     34.47 o 
   8   0   2     3932.41     4116.56     44.88 o 
   9   0   2      847.01      910.43     12.44 o 
  10   0   2       31.25       23.37      4.64 o 
  11   0   2       72.75       59.65      5.67 o 
  12   0   2      937.24      900.89     20.88 o 
  13   0   2     1096.27     1077.61     21.50 o 
  14   0   2      388.53      364.85     24.87 o 
  15   0   2       21.57       -8.78     19.79 o 
  16   0   2     1448.75     1401.06     38.84 o 
 -17   1   2      376.75      322.63     20.08 o 
 -16   1   2      207.69      191.32     14.70 o 
 -15   1   2      544.63      522.90     17.14 o 
 -14   1   2        2.78        2.88      6.45 o 
 -13   1   2        0.52       -4.26      5.52 o 
 -12   1   2      156.10      151.70      5.55 o 
 -11   1   2        7.41        7.35      3.55 o 
 -10   1   2     1418.84     1448.55     12.78 o 
  -9   1   2     2329.02     2366.46     17.97 o 
  -8   1   2     5153.08     5262.69     33.80 o 
  -7   1   2     6611.78     6490.55     42.24 o 
  -6   1   2     8243.14     7902.25     47.63 o 
  -5   1   2    12695.48    11676.47     76.74 o 
  -4   1   2     9319.01     8577.52     56.41 o 
  -3   1   2     3869.43     3706.85     23.96 o 
  -1   1   2     2722.92     2568.15     17.21 o 
   1   1   2     3324.74     3158.77     21.84 o 
   2   1   2     4012.25     3942.83     29.66 o 
   3   1   2     1111.28     1106.02      8.81 o 
   4   1   2      482.89      560.83      6.26 o 
   5   1   2     7368.95     7515.66     56.57 o 
   6   1   2     1210.76     1108.58     10.03 o 
   7   1   2     3004.09     3012.65     23.72 o 
   8   1   2     3125.19     3134.45     23.11 o 
   9   1   2     2751.98     2831.83     20.68 o 
  10   1   2     3436.02     3394.53     27.60 o 
  11   1   2     1241.80     1265.61     17.29 o 
  12   1   2      330.47      363.70     11.40 o 
  13   1   2      834.97      830.91     18.45 o 
  14   1   2     1205.66     1203.91     21.66 o 
  15   1   2       50.07       43.03     11.74 o 
  16   1   2       72.87       74.32     13.69 o 
 -17   2   2      136.77      125.83     17.50 o 
 -16   2   2      844.96      805.43     24.73 o 
 -15   2   2     1704.58     1773.47     33.00 o 
 -14   2   2      287.20      283.06     19.50 o 
 -13   2   2     1570.92     1606.24     20.06 o 
 -12   2   2     1441.54     1451.04     17.15 o 
 -11   2   2     2311.09     2398.05     21.95 o 
 -10   2   2     1243.78     1279.38     12.94 o 
  -9   2   2     3190.78     3280.13     24.15 o 
  -8   2   2      857.02      826.55      8.39 o 
  -7   2   2     1468.23     1462.08     11.09 o 
  -6   2   2       19.64       24.92      1.88 o 
  -5   2   2      359.92      392.00      3.87 o 
  -4   2   2       66.17       71.16      2.66 o 
  -3   2   2      322.80      306.85      3.55 o 
  -2   2   2     1579.03     1539.66     10.45 o 
  -1   2   2     5786.53     5566.55     36.98 o 
   0   2   2     2154.10     2128.05     14.26 o 
   1   2   2    21911.30    19215.95    468.45 o 
   2   2   2     6282.01     5910.08     34.64 o 
   3   2   2    10632.38    10094.59     62.19 o 
   4   2   2     4663.01     4470.91     28.47 o 
   5   2   2     5911.08     5833.31     35.81 o 
   6   2   2     5338.13     5378.29     33.44 o 
   7   2   2     2036.34     2052.15     14.85 o 
   8   2   2      726.75      691.71      7.52 o 
   9   2   2      516.91      522.51      7.88 o 
  10   2   2        6.04        4.64      3.79 o 
  11   2   2       39.12       40.52      5.17 o 
  12   2   2      905.64      894.60     14.54 o 
  13   2   2      425.32      414.70     13.25 o 
  14   2   2      526.32      560.18     22.87 o 
  15   2   2      101.51       91.18     17.91 o 
  16   2   2      461.79      451.31     22.40 o 
 -16   3   2      190.51      139.93     16.19 o 
 -15   3   2      917.50      960.93     26.47 o 
 -14   3   2      152.47      146.24     14.65 o 
 -13   3   2        1.41       -7.15      7.15 o 
 -12   3   2        4.61        7.59      7.33 o 
 -11   3   2       33.98       40.47      5.60 o 
 -10   3   2      261.87      258.01      7.45 o 
  -9   3   2     1725.16     1659.69     14.22 o 
  -8   3   2     3008.93     3029.54     20.92 o 
  -7   3   2     6404.76     6431.45     39.85 o 
  -6   3   2     7830.86     7652.00     46.77 o 
  -5   3   2     9100.90     8811.61     53.39 o 
  -4   3   2     4924.28     4943.97     32.64 o 
  -3   3   2     6096.75     5969.18     41.21 o 
  -2   3   2     4834.38     4718.65     31.00 o 
  -1   3   2     6507.58     6433.25     43.07 o 
   0   3   2      595.39      534.76      5.27 o 
   1   3   2      142.12      118.54      3.17 o 
   2   3   2      453.64      494.54      5.15 o 
   3   3   2       16.94       19.90      1.97 o 
   4   3   2        7.63        4.46      2.31 o 
   5   3   2      961.21      961.21      8.19 o 
   6   3   2     1142.65     1156.80     10.07 o 
   7   3   2     1159.04     1191.73     10.35 o 
   8   3   2     1890.52     1840.04     14.83 o 
   9   3   2      248.23      250.17      7.54 o 
  10   3   2     1847.43     1869.53     17.92 o 
  11   3   2     2119.16     2152.48     27.50 o 
  12   3   2     2164.34     2219.74     26.16 o 
  13   3   2     1003.07     1006.26     23.14 o 
  14   3   2      563.42      569.44     23.56 o 
  15   3   2      259.67      240.25     20.91 o 
 -16   4   2      164.87      197.82     30.00 o 
 -15   4   2      180.65      158.45     19.94 o 
 -14   4   2      517.56      531.99     23.05 o 
 -13   4   2      596.11      605.93     17.15 o 
 -12   4   2     1954.90     1949.62     21.74 o 
 -11   4   2     1430.87     1420.46     17.21 o 
 -10   4   2      799.89      847.84     12.56 o 
  -9   4   2      401.35      408.36      8.88 o 
  -8   4   2      391.00      388.62      6.57 o 
  -7   4   2       15.58        6.06      2.69 o 
  -6   4   2      281.11      268.90      4.86 o 
  -5   4   2       94.83      102.52      3.85 o 
  -4   4   2        3.80        4.79      2.42 o 
  -3   4   2     4110.26     4252.53     28.77 o 
  -2   4   2     1395.90     1500.95     11.35 o 
  -1   4   2     2959.05     3087.85     20.69 o 
   0   4   2     2307.64     2280.07     17.00 o 
   1   4   2     1266.84     1270.44     10.34 o 
   2   4   2     4236.46     4114.20     29.95 o 
   3   4   2     3501.33     3477.58     24.10 o 
   4   4   2     3281.70     3333.15     24.06 o 
   5   4   2     1700.75     1709.04     14.16 o 
   6   4   2     2020.24     1952.20     15.37 o 
   7   4   2       54.79       58.25      4.04 o 
   8   4   2     2374.93     2372.44     21.88 o 
   9   4   2      299.27      277.38     10.93 o 
  10   4   2      156.99      145.88      7.60 o 
  11   4   2      250.95      235.46     10.17 o 
  12   4   2        3.71       -5.50     11.32 o 
  13   4   2      176.28      191.84     14.23 o 
  14   4   2      231.67      254.40     23.25 o 
 -14   5   2        4.29        7.72     16.58 o 
 -13   5   2       14.93       23.31     10.53 o 
 -12   5   2       40.05       36.78     10.69 o 
 -11   5   2       51.59       40.65      7.44 o 
 -10   5   2       93.57       78.91      6.78 o 
  -9   5   2      201.10      192.96      8.64 o 
  -8   5   2      976.12      933.42     15.80 o 
  -7   5   2     3099.33     3118.24     22.91 o 
  -6   5   2     1950.98     1920.28     15.57 o 
  -5   5   2     2562.48     2642.04     17.86 o 
  -4   5   2      632.97      625.28      6.69 o 
  -3   5   2     2805.92     2832.64     19.23 o 
  -2   5   2     4192.62     4308.14     27.74 o 
  -1   5   2      170.58      160.85      4.99 o 
   0   5   2      966.16      979.32      8.70 o 
   1   5   2      590.66      547.18      7.16 o 
   2   5   2        6.37        6.59      2.87 o 
   3   5   2       20.41       15.81      2.84 o 
   4   5   2      433.52      407.68      7.44 o 
   5   5   2      220.55      197.07      8.90 o 
   6   5   2       16.49        9.20      4.15 o 
   7   5   2     1124.42     1113.39     13.24 o 
   8   5   2     2355.04     2343.25     24.45 o 
   9   5   2      197.07      205.49      9.59 o 
  10   5   2      275.73      272.39     10.56 o 
  11   5   2      427.74      425.14     16.01 o 
  12   5   2      704.06      715.19     28.55 o 
  13   5   2      290.56      282.32     18.42 o 
 -13   6   2      677.16      731.52     26.53 o 
 -12   6   2      235.08      255.37     13.65 o 
 -11   6   2      774.87      744.66     27.25 o 
 -10   6   2      441.79      437.66     14.83 o 
  -9   6   2      119.20      116.91     10.31 o 
  -8   6   2      276.83      254.58      7.47 o 
  -7   6   2      893.81      903.74     13.00 o 
  -6   6   2      580.42      554.25     15.22 o 
  -5   6   2      154.32      148.47      6.70 o 
  -4   6   2       19.87       18.62      3.66 o 
  -3   6   2      747.94      753.85      9.14 o 
  -2   6   2        7.33       10.26      3.45 o 
  -1   6   2      153.71      165.23      5.17 o 
   0   6   2     2311.10     2348.38     18.66 o 
   1   6   2     1822.17     1855.49     16.43 o 
   2   6   2      615.02      603.95      9.07 o 
   3   6   2     1087.88     1054.81     11.61 o 
   4   6   2     1736.03     1662.89     25.77 o 
   5   6   2     2041.56     1930.72     21.65 o 
   6   6   2      684.42      642.62     20.76 o 
   7   6   2      169.68      162.62      9.80 o 
   8   6   2      253.18      249.14     11.67 o 
   9   6   2       98.03       94.67     11.25 o 
  10   6   2        7.06       14.63     12.73 o 
  11   6   2      101.85      117.98     16.77 o 
  12   6   2       73.37       78.87     13.86 o 
 -11   7   2      422.51      393.10     27.51 o 
 -10   7   2      146.38      130.60     16.53 o 
  -9   7   2       14.75       13.82     14.35 o 
  -8   7   2      165.65      144.88     18.09 o 
  -7   7   2      665.86      647.70     12.67 o 
  -6   7   2       88.81       96.66      7.17 o 
  -5   7   2      378.37      374.91     11.79 o 
  -4   7   2      423.86      415.99      9.26 o 
  -3   7   2     1339.47     1281.46     13.36 o 
  -2   7   2      487.74      474.79     10.10 o 
  -1   7   2       61.26       65.40      5.69 o 
   0   7   2        4.33       -1.51      5.20 o 
   1   7   2      149.62      139.26      7.68 o 
   2   7   2       61.60       53.81      6.12 o 
   3   7   2      187.31      192.33      9.54 o 
   4   7   2        6.42        1.40      6.57 o 
   5   7   2      139.76      149.46      7.55 o 
   6   7   2      339.17      333.54     18.91 o 
   7   7   2      485.80      486.17     15.77 o 
   8   7   2      322.57      295.34     17.61 o 
   9   7   2       48.55       48.88     13.97 o 
  10   7   2       55.80       91.58     15.15 o 
  -9   8   2       82.74       96.22     15.34 o 
  -8   8   2        8.95        9.06     13.44 o 
  -7   8   2        1.44       -8.07     12.64 o 
  -6   8   2       42.38       55.33     10.44 o 
  -5   8   2       31.97       54.79      7.42 o 
  -4   8   2       17.50       10.59      6.94 o 
  -3   8   2       20.39       34.86      7.41 o 
  -2   8   2       72.47       74.05      7.91 o 
  -1   8   2      265.18      261.87     13.05 o 
   0   8   2      213.46      219.96     16.02 o 
   1   8   2      149.88      164.15     13.66 o 
   2   8   2       61.24       74.14      9.45 o 
   3   8   2      329.65      364.00     19.11 o 
   4   8   2      911.76      953.50     18.92 o 
   5   8   2       51.34       65.66      8.83 o 
   6   8   2      289.35      291.54     14.86 o 
   7   8   2        3.41       33.46      9.82 o 
   8   8   2       86.33       81.25     43.13 o 
  -4   9   2       51.69       78.53     13.74 o 
  -3   9   2      297.39      302.06     13.90 o 
  -2   9   2      324.37      356.01     25.15 o 
  -1   9   2       47.00       60.34      8.94 o 
   0   9   2        4.69       37.98      8.65 o 
   1   9   2       16.29       21.21      8.29 o 
   2   9   2        0.07       46.10      8.85 o 
   3   9   2        6.62       69.63     12.11 o 
 -17   1   3        3.98        0.47     12.97 o 
 -16   1   3       94.56       79.94     15.37 o 
 -15   1   3        0.59       -8.15      8.15 o 
 -14   1   3      115.85      114.79      7.86 o 
 -13   1   3        6.32        7.08      5.48 o 
 -12   1   3       52.90       53.10      4.32 o 
 -11   1   3      928.73      924.60     11.31 o 
 -10   1   3      318.69      326.31      5.98 o 
  -9   1   3      333.11      342.13      5.37 o 
  -8   1   3       31.37       45.25      2.51 o 
  -7   1   3      592.06      639.78      6.04 o 
  -6   1   3      303.72      302.07      3.27 o 
  -5   1   3       91.60       89.51      2.14 o 
  -4   1   3       10.70        7.44      0.96 o 
  -3   1   3      192.24      213.60      2.34 o 
  -2   1   3     2785.98     2742.93     18.46 o 
  -1   1   3     1399.20     1383.01      9.89 o 
   0   1   3     1010.24     1061.21      8.14 o 
   1   1   3     9578.62     9110.47     74.36 o 
   2   1   3     1795.82     1923.05     15.72 o 
   3   1   3      860.67      903.95      8.28 o 
   4   1   3      424.12      493.28      5.49 o 
   5   1   3      634.13      709.94      7.44 o 
   6   1   3      385.56      376.82      6.11 o 
   7   1   3      276.56      304.13      5.77 o 
   8   1   3        0.29        1.43      3.37 o 
   9   1   3       35.54       40.39      4.08 o 
  10   1   3       26.17       28.15      4.01 o 
  11   1   3      160.94      152.99      5.30 o 
  12   1   3        0.98       10.35      6.49 o 
  13   1   3        0.85        2.64      6.34 o 
  14   1   3       42.71       46.49     11.47 o 
  15   1   3        2.27        5.85     12.10 o 
  16   1   3        5.09       16.25     14.22 o 
 -17   2   3       86.15       72.49     13.96 o 
 -16   2   3       20.84       25.62     13.20 o 
 -15   2   3       83.10       87.78     13.47 o 
 -14   2   3      123.33      118.70     10.68 o 
 -13   2   3       24.99       28.54      6.24 o 
 -12   2   3      532.82      536.37     11.52 o 
 -11   2   3      155.04      148.58      5.87 o 
 -10   2   3      463.11      499.21      8.30 o 
  -9   2   3      643.75      619.88      7.62 o 
  -8   2   3      587.29      611.50      7.11 o 
  -7   2   3     1434.74     1522.23     10.96 o 
  -6   2   3       82.01       89.77      2.97 o 
  -5   2   3       33.27       36.30      1.63 o 
  -4   2   3       38.33       35.14      1.74 o 
  -3   2   3      183.85      192.01      3.38 o 
  -2   2   3      190.35      190.65      2.85 o 
  -1   2   3       46.23       59.44      1.76 o 
   0   2   3       33.87       26.01      1.39 o 
   1   2   3       45.70       30.06      1.70 o 
   2   2   3       14.25       22.02      1.62 o 
   3   2   3      482.59      622.06      5.82 o 
   4   2   3       78.04       71.79      2.74 o 
   5   2   3      746.51      817.85      7.27 o 
   6   2   3        2.79        1.99      2.60 o 
   7   2   3      379.72      381.38      6.15 o 
   8   2   3      107.43      115.92      4.38 o 
   9   2   3      169.74      163.32      6.02 o 
  10   2   3        2.70        0.24      4.41 o 
  11   2   3      121.10      126.46      6.16 o 
  12   2   3      366.24      377.20     12.88 o 
  13   2   3       91.60       97.51      9.69 o 
  14   2   3       17.77       21.78     13.04 o 
  15   2   3       43.09       25.02     12.47 o 
 -16   3   3        0.76      -13.82     13.82 o 
 -15   3   3      122.30      119.65     14.04 o 
 -14   3   3       92.39       82.71     10.47 o 
 -13   3   3      192.43      198.23      8.31 o 
 -12   3   3      508.13      500.41     10.62 o 
 -11   3   3      124.71      128.05      5.77 o 
 -10   3   3      135.56      134.05      5.33 o 
  -9   3   3      846.65      860.04      9.03 o 
  -8   3   3      725.37      717.14      7.80 o 
  -7   3   3        1.88        9.57      2.47 o 
  -6   3   3      158.60      208.88      3.93 o 
  -5   3   3      519.43      530.07      5.86 o 
  -4   3   3     1989.07     2141.14     15.44 o 
  -3   3   3       71.90       71.65      3.33 o 
  -2   3   3      347.69      359.14      4.37 o 
  -1   3   3      192.85      221.63      3.40 o 
   0   3   3     1286.82     1377.25     10.01 o 
   1   3   3        2.82        0.73      2.35 o 
   2   3   3        9.24        5.27      2.21 o 
   3   3   3     1996.57     2181.96     15.51 o 
   4   3   3        1.45        4.07      2.03 o 
   5   3   3       29.55       39.11      2.58 o 
   6   3   3      312.77      320.52      4.98 o 
   7   3   3      169.86      152.51      4.29 o 
   8   3   3      272.36      276.99      5.29 o 
   9   3   3      103.42       97.74      4.49 o 
  10   3   3       68.44       69.86      5.60 o 
  11   3   3       40.82       44.35      7.20 o 
  12   3   3        5.94        8.34      9.18 o 
  13   3   3        4.00        8.90     11.69 o 
  14   3   3       23.68       18.67     13.04 o 
  15   3   3       41.19       25.21     15.30 o 
 -16   4   3      250.69      276.34     32.36 o 
 -15   4   3       54.13       39.12     13.54 o 
 -14   4   3       74.01       83.22     11.96 o 
 -13   4   3      171.40      184.06      9.92 o 
 -12   4   3      347.76      333.83     11.95 o 
 -11   4   3      372.84      385.35     11.13 o 
 -10   4   3      201.48      209.22      9.79 o 
  -9   4   3      174.08      165.97      5.74 o 
  -8   4   3        2.76        3.27      3.13 o 
  -7   4   3       12.23       13.85      2.78 o 
  -6   4   3       38.56       30.60      2.48 o 
  -5   4   3      254.83      234.93      3.94 o 
  -4   4   3       31.80       36.14      2.26 o 
  -3   4   3      333.28      367.01      4.84 o 
  -2   4   3      588.55      618.29      6.38 o 
  -1   4   3      330.20      322.01      4.95 o 
   0   4   3      124.25      101.33      3.83 o 
   1   4   3      384.07      403.36      5.64 o 
   2   4   3      415.18      395.92      5.94 o 
   3   4   3      339.18      319.40      5.91 o 
   4   4   3      708.54      721.35      7.96 o 
   5   4   3      378.33      386.08      6.71 o 
   6   4   3      874.40      856.90     10.15 o 
   7   4   3        2.50       -0.95      3.80 o 
   8   4   3      706.29      672.09     10.15 o 
   9   4   3       26.35       19.21      5.23 o 
  10   4   3       15.69       14.06      5.79 o 
  11   4   3        0.66       -6.50      8.91 o 
  12   4   3        6.84        9.76     10.90 o 
  13   4   3       11.31       -2.49     11.35 o 
  14   4   3       21.19       40.81     16.32 o 
 -15   5   3        9.00       18.88     14.79 o 
 -14   5   3      157.79      170.19     17.93 o 
 -13   5   3       16.60        6.62     10.23 o 
 -12   5   3      197.53      200.59     13.72 o 
 -11   5   3        1.40        8.97      6.59 o 
 -10   5   3       24.76       25.19      6.92 o 
  -9   5   3       84.34       84.61      5.35 o 
  -8   5   3       31.68       25.86      3.85 o 
  -7   5   3      120.82      121.10      6.22 o 
  -6   5   3       40.64       45.29      3.58 o 
  -5   5   3       59.21       58.97      3.03 o 
  -4   5   3      346.77      360.89      5.18 o 
  -3   5   3     2723.17     2692.04     18.59 o 
  -2   5   3       50.13       43.07      3.01 o 
  -1   5   3     1126.11     1119.03      9.54 o 
   0   5   3      462.14      452.60      7.10 o 
   1   5   3      219.02      213.79      5.82 o 
   2   5   3       14.76       17.73      3.87 o 
   3   5   3     1914.67     1795.48     17.01 o 
   4   5   3        8.74        1.42      3.73 o 
   5   5   3       60.89       63.87      4.79 o 
   6   5   3      102.67      101.07      5.48 o 
   7   5   3      181.32      187.59      9.14 o 
   8   5   3      101.94      101.86      7.21 o 
   9   5   3        3.96       -7.49      7.49 o 
  10   5   3      120.62      106.92     10.97 o 
  11   5   3      231.76      231.24     16.30 o 
  12   5   3      105.80      114.21     14.78 o 
  13   5   3      185.45      171.89     16.29 o 
 -13   6   3       71.46       79.82     14.67 o 
 -12   6   3      292.98      296.96     36.04 o 
 -11   6   3       37.88       32.36     12.60 o 
 -10   6   3       12.76       25.03     10.33 o 
  -9   6   3      254.07      261.01     17.01 o 
  -8   6   3        3.65       -8.39      8.39 o 
  -7   6   3      134.85      128.90      6.19 o 
  -6   6   3       33.81       36.52      3.93 o 
  -5   6   3      221.17      206.51      6.05 o 
  -4   6   3      155.24      150.61      5.38 o 
  -3   6   3      638.06      636.80      8.84 o 
  -2   6   3       97.25       80.66      4.33 o 
  -1   6   3       14.12       10.60      3.31 o 
   0   6   3      640.02      608.77     10.35 o 
   1   6   3        4.47        2.25      3.86 o 
   2   6   3     1232.31     1221.76     14.97 o 
   3   6   3        4.20        8.25      4.68 o 
   4   6   3      126.57      151.87      9.47 o 
   5   6   3       37.37       33.15      6.41 o 
   6   6   3      333.79      314.34     18.39 o 
   7   6   3      381.69      352.59     18.05 o 
   8   6   3      391.34      366.00     16.18 o 
   9   6   3       10.71        8.89     10.57 o 
  10   6   3       23.45       27.02     13.08 o 
  11   6   3       23.38       41.18     18.60 o 
  12   6   3        0.13       12.61     21.05 o 
 -11   7   3        1.32       16.25     23.68 o 
 -10   7   3        7.46       11.74     19.04 o 
  -9   7   3        1.35       -2.20     14.54 o 
  -8   7   3        0.93       15.85     10.84 o 
  -7   7   3      592.19      557.91     16.78 o 
  -6   7   3        2.36       -3.20      5.32 o 
  -5   7   3      207.31      215.72     10.30 o 
  -4   7   3      995.89      978.39     12.92 o 
  -3   7   3      287.65      261.67      9.95 o 
  -2   7   3      325.71      327.42      9.64 o 
  -1   7   3       27.15       30.37      5.91 o 
   0   7   3      110.98      119.36      6.03 o 
   1   7   3       18.15       18.01      5.62 o 
   2   7   3       90.87       88.03      6.55 o 
   3   7   3        8.17       12.44      6.48 o 
   4   7   3        0.51       -2.03      6.53 o 
   5   7   3       20.69       18.55      8.06 o 
   6   7   3      161.51      158.01     12.49 o 
   7   7   3      239.18      226.35     34.04 o 
   8   7   3        5.97       23.45     13.82 o 
   9   7   3       17.26       25.30     13.96 o 
  10   7   3       18.81       23.78     13.95 o 
  -9   8   3      134.66      140.72     15.27 o 
  -8   8   3       20.98       50.25     17.32 o 
  -7   8   3        2.61      -12.62     12.62 o 
  -6   8   3      153.54      155.90     13.29 o 
  -5   8   3        6.51       23.69      8.76 o 
  -4   8   3       20.29       32.93      7.13 o 
  -3   8   3        2.84        6.55      7.16 o 
  -2   8   3        0.86        7.65      7.39 o 
  -1   8   3       15.36       24.80      8.18 o 
   0   8   3       16.74       29.91     11.90 o 
   1   8   3      102.34      118.85     14.01 o 
   2   8   3       43.14       41.97      8.86 o 
   3   8   3        3.61       39.16      8.67 o 
   4   8   3       71.80       89.44     10.92 o 
   5   8   3       52.22       81.46     10.76 o 
   6   8   3       68.18       72.66      9.79 o 
   7   8   3      161.49      180.72     12.58 o 
  -4   9   3       89.60      166.40     19.24 o 
  -3   9   3      156.02      205.10     16.76 o 
  -2   9   3      169.58      189.10     14.12 o 
  -1   9   3        8.28       33.47      8.54 o 
   0   9   3        4.28       40.79      9.87 o 
   1   9   3        4.38       21.17     10.67 o 
   2   9   3       33.97       64.82     18.01 o 
 -18   0   4      306.04      235.03     25.98 o 
 -17   0   4      109.66       96.85     22.55 o 
 -16   0   4       43.62       46.20     14.92 o 
 -15   0   4      800.48      832.68     24.47 o 
 -14   0   4     1787.06     1830.44     26.15 o 
 -13   0   4     1176.26     1209.57     17.52 o 
 -12   0   4     2276.98     2287.61     25.77 o 
 -11   0   4     1778.64     1739.41     19.31 o 
 -10   0   4     9490.54     9628.27     85.76 o 
  -9   0   4     3718.90     3650.47     34.36 o 
  -8   0   4     1614.45     1435.40     16.47 o 
  -7   0   4     2208.64     2014.85     18.27 o 
  -6   0   4     7921.81     7693.80     67.46 o 
  -5   0   4     1147.49     1158.32     14.53 o 
  -4   0   4     4873.75     4767.13     41.99 o 
  -3   0   4      428.64      474.86      4.86 o 
  -2   0   4     9266.26     8394.52    204.69 o 
  -1   0   4     3920.78     3601.62     44.53 o 
   0   0   4       34.51       39.73      1.87 o 
   1   0   4     3066.07     2879.75     29.57 o 
   2   0   4      134.09       99.49      3.69 o 
   3   0   4      734.25      619.79      8.07 o 
   4   0   4      737.33      627.53      9.63 o 
   5   0   4    32459.91    31250.53    761.26 o 
   6   0   4     6098.27     6022.30     63.49 o 
   7   0   4     2935.41     2904.27     33.23 o 
   8   0   4     1776.88     1769.25     21.30 o 
   9   0   4     2114.50     2232.53     26.03 o 
  10   0   4     1857.20     1796.71     36.34 o 
  11   0   4      747.50      781.59     20.09 o 
  12   0   4      234.14      231.90     12.16 o 
  13   0   4       16.24        9.79     12.56 o 
  14   0   4      253.81      240.18     18.25 o 
  15   0   4      671.69      726.71     32.40 o 
 -18   1   4      858.51      825.65     30.42 o 
 -17   1   4      745.54      693.37     24.88 o 
 -16   1   4      581.49      596.56     22.03 o 
 -15   1   4      855.96      819.44     21.72 o 
 -14   1   4      502.56      458.74     10.65 o 
 -13   1   4      842.85      838.10     11.06 o 
 -12   1   4      596.76      577.65      8.30 o 
 -11   1   4       10.71        6.67      3.05 o 
 -10   1   4      364.44      386.14      5.94 o 
  -9   1   4      658.67      690.31      7.15 o 
  -8   1   4     1136.78     1104.04      8.71 o 
  -7   1   4     1279.36     1288.67      9.01 o 
  -6   1   4     5254.84     5149.20     30.57 o 
  -5   1   4     8062.11     7730.02     45.15 o 
  -4   1   4    14866.09    13823.71    138.04 o 
  -3   1   4    14286.23    12706.33    139.00 o 
  -1   1   4    10281.36     9337.53    114.38 o 
   0   1   4     7219.10     6740.59     55.28 o 
   2   1   4    11910.25    11265.56     79.81 o 
   3   1   4     7383.48     7217.92     48.22 o 
   4   1   4     1907.08     2192.80     18.06 o 
   5   1   4      333.08      386.13      5.71 o 
   6   1   4        4.24        0.31      3.00 o 
   7   1   4      361.63      379.48      6.76 o 
   8   1   4     1629.70     1719.27     15.24 o 
   9   1   4     1051.37     1021.98     11.56 o 
  10   1   4     2124.49     2124.38     19.61 o 
  11   1   4     1701.11     1761.70     19.54 o 
  12   1   4     1965.96     1973.28     23.11 o 
  13   1   4      906.09      927.28     19.56 o 
  14   1   4      298.52      326.84     16.11 o 
  15   1   4       14.93       20.17     12.51 o 
 -17   2   4       94.86       78.61     14.89 o 
 -16   2   4      112.41       99.47     13.67 o 
 -15   2   4       43.20       38.37     12.67 o 
 -14   2   4     1102.37     1175.62     19.84 o 
 -13   2   4     2581.06     2639.62     27.32 o 
 -12   2   4     3547.58     3605.61     36.71 o 
 -11   2   4      740.57      728.66      9.77 o 
 -10   2   4     5354.73     5487.76     39.95 o 
  -9   2   4     3378.34     3449.11     25.97 o 
  -8   2   4     5036.50     5227.25     34.79 o 
  -7   2   4     6443.41     6557.98     41.37 o 
  -6   2   4     2705.89     2704.43     22.24 o 
  -5   2   4     1944.78     1801.68     13.58 o 
  -4   2   4      116.61      101.13      3.19 o 
  -3   2   4       94.64      109.53      2.70 o 
  -2   2   4     4530.85     4666.18     31.31 o 
  -1   2   4      860.58      922.71      6.91 o 
   0   2   4     3766.26     3674.32     25.80 o 
   1   2   4     4799.45     4772.49     30.91 o 
   2   2   4      321.96      246.26      3.51 o 
   3   2   4     6612.24     6436.73     44.81 o 
   4   2   4     6324.81     6044.78     38.45 o 
   5   2   4     6418.30     6652.53     43.64 o 
   6   2   4     2646.41     2683.51     19.25 o 
   7   2   4     2457.13     2451.86     18.16 o 
   8   2   4     2308.84     2281.73     18.81 o 
   9   2   4     2161.15     2292.83     20.29 o 
  10   2   4      928.22      928.59     12.12 o 
  11   2   4      455.06      480.88     11.13 o 
  12   2   4      288.60      292.02     12.12 o 
  13   2   4       49.73       42.30      9.77 o 
  14   2   4       15.76       15.32     12.44 o 
  15   2   4      348.23      287.61     25.57 o 
 -17   3   4       83.83      108.20     17.37 o 
 -16   3   4      105.33       97.53     22.74 o 
 -15   3   4      668.65      655.55     23.49 o 
 -14   3   4      943.13      945.04     17.46 o 
 -13   3   4      290.27      284.64     10.28 o 
 -12   3   4      909.80      906.69     13.25 o 
 -11   3   4      119.33      112.76      4.78 o 
 -10   3   4       10.26        8.33      3.52 o 
  -9   3   4      151.63      167.88      4.96 o 
  -8   3   4        7.09        4.32      2.68 o 
  -7   3   4      728.11      700.37      6.98 o 
  -6   3   4     2196.81     2181.94     16.19 o 
  -5   3   4     4689.39     4591.07     37.31 o 
  -4   3   4     6363.85     6310.02     42.84 o 
  -3   3   4     6761.60     6347.47     41.40 o 
  -2   3   4     6783.83     6494.75     42.15 o 
  -1   3   4    13053.74    12642.32     89.78 o 
   0   3   4     1193.73     1022.55      8.71 o 
   1   3   4    10950.02    10657.55     76.19 o 
   2   3   4     1704.85     1606.25     12.46 o 
   3   3   4      270.90      229.37      4.82 o 
   4   3   4      242.88      225.76      4.78 o 
   5   3   4      257.02      254.35      5.05 o 
   6   3   4       50.56       47.64      3.16 o 
   7   3   4      296.61      246.08      5.77 o 
   8   3   4      403.29      418.96      6.84 o 
   9   3   4      612.97      603.46      8.16 o 
  10   3   4      585.42      566.03      9.68 o 
  11   3   4      424.63      412.19     11.92 o 
  12   3   4      186.29      157.66     12.17 o 
  13   3   4      498.58      532.69     20.31 o 
  14   3   4      693.55      673.62     23.05 o 
 -16   4   4      216.41      189.60     19.53 o 
 -15   4   4      675.28      625.65     47.86 o 
 -14   4   4      319.75      327.22     17.89 o 
 -13   4   4      279.29      294.82     12.84 o 
 -12   4   4     1345.25     1388.44     18.43 o 
 -11   4   4      834.58      862.52     13.71 o 
 -10   4   4     3216.33     3219.22     32.70 o 
  -9   4   4     4019.80     4072.91     30.80 o 
  -8   4   4     3160.28     3154.77     22.09 o 
  -7   4   4     1847.50     1908.28     15.24 o 
  -6   4   4      985.34      976.31      9.62 o 
  -5   4   4      174.45      189.03      5.58 o 
  -4   4   4       69.05       80.61      3.20 o 
  -3   4   4      106.32      128.01      3.66 o 
  -2   4   4        3.99        1.65      2.79 o 
  -1   4   4      326.25      330.16      5.30 o 
   0   4   4     2424.20     2616.56     20.87 o 
   1   4   4     3629.24     3767.84     26.49 o 
   2   4   4     2920.50     2883.66     20.97 o 
   3   4   4     1411.33     1365.44     11.31 o 
   4   4   4     1259.55     1260.46     11.90 o 
   5   4   4     2662.33     2613.93     20.84 o 
   6   4   4     2259.10     2336.81     20.18 o 
   7   4   4     1458.28     1474.81     14.80 o 
   8   4   4     1994.35     1927.13     18.85 o 
   9   4   4      145.16      143.28      8.05 o 
  10   4   4      595.65      571.61     14.55 o 
  11   4   4      613.94      618.12     19.91 o 
  12   4   4      287.21      306.86     27.88 o 
  13   4   4      274.33      253.96     20.11 o 
  14   4   4        1.68       15.35     18.31 o 
 -15   5   4       86.11       88.67     19.80 o 
 -14   5   4      341.03      328.92     24.73 o 
 -13   5   4      125.56      139.36     15.69 o 
 -12   5   4      353.48      382.37     13.55 o 
 -11   5   4       24.57       30.99      8.01 o 
 -10   5   4      123.83      115.94      7.32 o 
  -9   5   4      157.45      155.51     10.29 o 
  -8   5   4      234.32      216.24      7.26 o 
  -7   5   4        8.96        0.32      3.43 o 
  -6   5   4       60.99       66.34      3.78 o 
  -5   5   4     2985.40     2940.78     20.38 o 
  -4   5   4     3022.39     3037.59     22.01 o 
  -3   5   4     3886.49     3952.83     26.61 o 
  -2   5   4     1827.64     1783.40     15.56 o 
  -1   5   4     1225.81     1198.17     11.24 o 
   0   5   4     2853.66     2853.73     22.38 o 
   1   5   4     1462.42     1434.33     13.65 o 
   2   5   4      556.00      510.79      8.26 o 
   3   5   4     1547.94     1441.31     13.88 o 
   4   5   4      308.25      274.16      7.11 o 
   5   5   4       33.82       33.11      4.34 o 
   6   5   4       50.87       44.76      5.85 o 
   7   5   4      520.04      464.08     12.76 o 
   8   5   4        4.89        0.90      7.73 o 
   9   5   4      316.74      310.12     13.24 o 
  10   5   4      631.82      642.71     23.89 o 
  11   5   4     1016.71     1065.99     38.70 o 
  12   5   4       10.80       15.38     12.99 o 
  13   5   4      129.27      113.67     17.17 o 
 -13   6   4      173.45      181.72     15.92 o 
 -12   6   4      166.06      169.54     18.68 o 
 -11   6   4      346.98      372.95     22.71 o 
 -10   6   4     1069.24     1070.72     21.58 o 
  -9   6   4      552.82      560.40     13.32 o 
  -8   6   4      795.45      748.10     14.74 o 
  -7   6   4      994.93      980.21     15.21 o 
  -6   6   4      260.16      212.56      7.04 o 
  -5   6   4      160.08      170.11      6.22 o 
  -4   6   4      750.86      746.97      9.81 o 
  -3   6   4      695.49      678.80      9.10 o 
  -2   6   4        9.04        3.71      3.26 o 
  -1   6   4      172.78      185.36      7.54 o 
   0   6   4      545.59      512.09      8.76 o 
   1   6   4      110.92       91.05      5.64 o 
   2   6   4      345.60      350.69      8.89 o 
   3   6   4     2126.98     2150.83     28.30 o 
   4   6   4      307.16      310.89     10.96 o 
   5   6   4      514.78      485.27     13.86 o 
   6   6   4      624.84      594.61     15.52 o 
   7   6   4     1469.35     1366.64     25.40 o 
   8   6   4      369.13      349.47     16.77 o 
   9   6   4      338.53      332.71     18.32 o 
  10   6   4       77.22       95.36     18.91 o 
  11   6   4      124.70      135.77     14.54 o 
 -12   7   4        1.02       29.64     29.47 o 
 -11   7   4        3.74       54.97     17.11 o 
 -10   7   4        8.53      -11.40     21.40 o 
  -9   7   4        3.63        8.27     15.16 o 
  -8   7   4     1037.73     1004.88     21.08 o 
  -7   7   4       13.97        7.81      7.87 o 
  -6   7   4      306.93      286.25     10.48 o 
  -5   7   4      195.57      175.02      6.64 o 
  -4   7   4      789.93      798.23     11.00 o 
  -3   7   4      173.85      166.50      7.64 o 
  -2   7   4      682.51      661.09     10.70 o 
  -1   7   4     1264.67     1229.16     15.18 o 
   0   7   4     1065.04     1034.74     19.80 o 
   1   7   4      594.90      602.28     11.13 o 
   2   7   4       63.31       52.37      6.52 o 
   3   7   4      127.32      121.75      8.45 o 
   4   7   4      379.69      368.68     12.01 o 
   5   7   4       30.43       58.47     11.06 o 
   6   7   4       35.26       52.56     12.55 o 
   7   7   4        5.49       39.51     13.98 o 
   8   7   4      150.33      142.83     16.60 o 
   9   7   4      534.11      602.38     24.23 o 
  -9   8   4       74.73       66.55     15.06 o 
  -8   8   4      153.85      166.78     19.19 o 
  -7   8   4      138.11      161.40     15.57 o 
  -6   8   4       96.46      110.86     13.18 o 
  -5   8   4       15.00       23.09      6.46 o 
  -4   8   4        2.14       -1.12      6.67 o 
  -3   8   4      215.57      212.80      9.63 o 
  -2   8   4        5.89       12.54      7.65 o 
  -1   8   4       61.30       60.76      8.82 o 
   0   8   4       35.29       46.55      8.93 o 
   1   8   4      196.55      210.68     12.53 o 
   2   8   4       38.84       45.03     11.88 o 
   3   8   4      286.59      290.53     17.14 o 
   4   8   4       23.85       32.63      9.18 o 
   5   8   4      124.92      138.67     14.71 o 
   6   8   4      661.66      639.51     17.39 o 
   7   8   4      355.47      413.78     42.94 o 
  -4   9   4      131.56      239.71     20.97 o 
  -3   9   4       27.17       54.06      9.71 o 
  -2   9   4       36.04       59.09      9.29 o 
  -1   9   4       84.26       71.30      8.78 o 
   0   9   4      267.03      289.58     19.94 o 
   1   9   4      108.26      148.51     10.65 o 
   2   9   4       12.28       45.55     14.36 o 
 -18   1   5        0.11       -8.80     15.67 o 
 -17   1   5        7.39       -4.71     13.58 o 
 -16   1   5        3.19      -11.77     11.77 o 
 -15   1   5       99.63      113.32      9.27 o 
 -14   1   5        4.48        2.49      5.63 o 
 -13   1   5       25.72       17.54      4.66 o 
 -12   1   5        5.24        6.53      3.73 o 
 -11   1   5      576.09      545.24      7.69 o 
 -10   1   5      604.08      593.53      6.92 o 
  -9   1   5     1949.79     2096.71     15.91 o 
  -8   1   5      180.59      203.21      3.25 o 
  -7   1   5      321.56      332.97      3.76 o 
  -6   1   5     1103.52     1177.40      8.16 o 
  -5   1   5      102.55      105.05      2.43 o 
  -4   1   5     2653.21     2760.59     17.11 o 
  -3   1   5        2.51        5.21      1.09 o 
  -2   1   5      182.90      191.73      2.31 o 
  -1   1   5        6.95        8.82      1.24 o 
   0   1   5     1129.80     1196.35      9.51 o 
   1   1   5     3599.05     3665.83     25.62 o 
   2   1   5     2311.04     2523.05     23.51 o 
   3   1   5     1149.54     1307.43     11.61 o 
   4   1   5     3667.83     3860.41     26.92 o 
   5   1   5      579.45      593.74      6.93 o 
   6   1   5       37.61       37.78      3.44 o 
   7   1   5      234.64      219.42      6.47 o 
   8   1   5       14.27        4.74      3.29 o 
   9   1   5       53.95       58.35      5.01 o 
  10   1   5      188.42      193.02      7.62 o 
  11   1   5        5.90       19.04      7.07 o 
  12   1   5        7.72        8.12      6.80 o 
  13   1   5        0.11        5.08      9.33 o 
  14   1   5      136.57      128.27     11.50 o 
  15   1   5        1.46       -5.13     13.16 o 
 -17   2   5      101.90       67.37     14.59 o 
 -16   2   5        6.12        2.45     12.52 o 
 -15   2   5      179.43      158.99     11.98 o 
 -14   2   5      231.55      228.48     12.66 o 
 -13   2   5        2.09        4.52      6.25 o 
 -12   2   5        6.76        1.78      5.29 o 
 -11   2   5      241.06      236.65      6.34 o 
 -10   2   5      380.75      383.45      6.32 o 
  -9   2   5     1101.21     1124.92      9.82 o 
  -8   2   5      161.68      166.62      3.53 o 
  -7   2   5      186.94      222.60      5.11 o 
  -6   2   5      238.01      211.80      3.35 o 
  -5   2   5     1983.63     2142.12     17.25 o 
  -4   2   5     2032.46     2274.79     16.91 o 
  -3   2   5      645.59      657.51      5.82 o 
  -2   2   5      314.59      342.57      3.74 o 
  -1   2   5      160.12      161.17      2.84 o 
   0   2   5       62.94       68.64      2.54 o 
   1   2   5     3242.95     3563.72     24.44 o 
   2   2   5      208.46      241.76      4.05 o 
   3   2   5      132.14      177.66      4.53 o 
   4   2   5       67.53       72.92      3.10 o 
   5   2   5      195.22      245.54      5.37 o 
   6   2   5      175.97      221.78      5.57 o 
   7   2   5      304.76      304.98      6.20 o 
   8   2   5       17.87       26.00      3.60 o 
   9   2   5        6.54        5.48      4.15 o 
  10   2   5       14.56       15.79      5.57 o 
  11   2   5       12.59       10.30      6.16 o 
  12   2   5       15.31       14.46      8.74 o 
  13   2   5       28.51       21.91     10.46 o 
  14   2   5       86.03       84.30     13.76 o 
  15   2   5      198.82      154.84     17.46 o 
 -17   3   5      163.12      123.47     16.77 o 
 -16   3   5      167.89      146.15     26.70 o 
 -15   3   5       27.23       32.72     15.32 o 
 -14   3   5      368.78      369.90     12.27 o 
 -13   3   5      293.59      298.26     10.27 o 
 -12   3   5      441.83      419.84      7.98 o 
 -11   3   5        1.28       -0.01      4.08 o 
 -10   3   5        0.66       -3.51      3.51 o 
  -9   3   5      234.90      226.86      5.12 o 
  -8   3   5      253.59      264.73      4.84 o 
  -7   3   5        1.67        0.78      1.92 o 
  -6   3   5     1212.04     1250.69     11.41 o 
  -5   3   5      294.45      269.96      5.75 o 
  -4   3   5      620.83      727.92      7.81 o 
  -3   3   5       75.34      114.19      2.89 o 
  -2   3   5     5221.88     5483.53     37.00 o 
  -1   3   5      807.05      790.01      7.43 o 
   0   3   5       57.22       56.74      2.57 o 
   1   3   5      161.92      181.23      3.90 o 
   2   3   5     1168.14     1329.90     11.34 o 
   3   3   5       85.71       79.04      3.08 o 
   4   3   5      870.72      884.90      8.63 o 
   5   3   5      121.49      127.18      4.20 o 
   6   3   5        0.55       -3.03      3.36 o 
   7   3   5       79.29       82.96      4.36 o 
   8   3   5       81.41       83.80      4.67 o 
   9   3   5        2.52        3.18      4.74 o 
  10   3   5       56.95       59.34      6.15 o 
  11   3   5       96.76       81.93      8.20 o 
  12   3   5       86.42       60.73     13.22 o 
  13   3   5       12.31       14.26     14.93 o 
  14   3   5       23.98        0.65     15.54 o 
 -16   4   5        1.47       -7.88     20.64 o 
 -15   4   5        0.07       -7.04     12.81 o 
 -14   4   5       36.68       50.72     10.88 o 
 -13   4   5      573.97      578.61     14.20 o 
 -12   4   5      269.86      275.18      9.93 o 
 -11   4   5      170.65      159.97      7.09 o 
 -10   4   5      719.02      703.15     10.22 o 
  -9   4   5     1156.49     1173.48     12.26 o 
  -8   4   5      487.11      496.14      7.26 o 
  -7   4   5      112.54      112.98      5.38 o 
  -6   4   5       35.42       32.03      3.81 o 
  -5   4   5      271.72      299.61      6.25 o 
  -4   4   5      214.78      232.00      4.02 o 
  -3   4   5      106.99       82.46      3.18 o 
  -2   4   5       91.50       92.12      3.60 o 
  -1   4   5      340.12      349.75      5.71 o 
   0   4   5        7.23        8.50      2.39 o 
   1   4   5      737.66      772.52      8.14 o 
   2   4   5       27.62       27.24      2.92 o 
   3   4   5       28.72       27.96      3.18 o 
   4   4   5       24.08       25.48      3.34 o 
   5   4   5      327.79      285.52      6.63 o 
   6   4   5      228.27      227.49      6.42 o 
   7   4   5      154.38      149.11      7.01 o 
   8   4   5      411.54      400.92     13.95 o 
   9   4   5      138.68      134.52      8.81 o 
  10   4   5      182.45      173.71     10.45 o 
  11   4   5      111.05      116.92     13.87 o 
  12   4   5      104.36      126.90     14.67 o 
  13   4   5       40.75       42.11     13.95 o 
 -15   5   5       58.97       46.66     20.04 o 
 -14   5   5        2.13      -12.66     15.36 o 
 -13   5   5       34.17       30.52     13.59 o 
 -12   5   5       51.57       63.07     13.72 o 
 -11   5   5       17.94        8.44      7.67 o 
 -10   5   5        7.40        4.77      7.32 o 
  -9   5   5      263.70      267.36     14.27 o 
  -8   5   5       76.76       72.55      5.82 o 
  -7   5   5        0.41       -3.46      3.46 o 
  -6   5   5        2.29       -3.15      3.15 o 
  -5   5   5      151.50      147.19      4.94 o 
  -4   5   5       13.37       10.66      3.12 o 
  -3   5   5      200.72      182.70      7.26 o 
  -2   5   5      182.02      164.92      5.13 o 
  -1   5   5      445.28      435.71      7.54 o 
   0   5   5      673.09      637.25      8.52 o 
   1   5   5       56.63       71.32      3.77 o 
   2   5   5     1098.33     1055.10     11.35 o 
   3   5   5      120.19      133.94      5.20 o 
   4   5   5       91.24       83.02      4.48 o 
   5   5   5      124.35      114.62      5.65 o 
   6   5   5      809.65      728.34     12.61 o 
   7   5   5        4.10        7.55      6.14 o 
   8   5   5        4.11        5.51      7.84 o 
   9   5   5      227.48      216.58     15.12 o 
  10   5   5      176.19      190.20     14.37 o 
  11   5   5        4.58        7.44     13.08 o 
  12   5   5        4.42       23.44     13.19 o 
 -14   6   5        0.06       12.95     18.50 o 
 -13   6   5       23.62       47.96     24.93 o 
 -12   6   5       51.98       33.29     16.96 o 
 -11   6   5      174.86      141.50     14.94 o 
 -10   6   5      407.99      421.70     18.72 o 
  -9   6   5      761.90      723.66     15.60 o 
  -8   6   5        5.75       10.36      6.59 o 
  -7   6   5      943.70      932.10     14.21 o 
  -6   6   5       33.68       34.40      5.22 o 
  -5   6   5      195.84      186.20      8.07 o 
  -4   6   5      327.79      318.48      7.22 o 
  -3   6   5       59.36       58.79      4.18 o 
  -2   6   5      362.87      316.28      7.44 o 
  -1   6   5       12.47        8.62      3.95 o 
   0   6   5       96.39       93.26      5.81 o 
   1   6   5        1.96       -3.92      5.04 o 
   2   6   5      254.69      228.60     10.33 o 
   3   6   5       19.88       13.41      6.52 o 
   4   6   5      386.78      368.01     11.26 o 
   5   6   5       67.31       66.59      8.38 o 
   6   6   5      138.30      149.04      9.35 o 
   7   6   5      121.41      138.51     11.72 o 
   8   6   5        5.46       19.41     12.08 o 
   9   6   5      147.51      157.64     13.82 o 
  10   6   5      174.60      178.69     14.57 o 
  11   6   5      130.85      135.90     22.03 o 
 -12   7   5       61.91       72.36     39.69 o 
 -11   7   5        3.66       -0.25     19.51 o 
 -10   7   5        4.34        3.56     22.42 o 
  -9   7   5       90.46      115.89     15.00 o 
  -8   7   5        7.93        6.35      9.63 o 
  -7   7   5        3.26       10.23      8.25 o 
  -6   7   5      147.24      140.40      7.91 o 
  -5   7   5      563.03      519.00     10.36 o 
  -4   7   5       22.13       17.57      5.23 o 
  -3   7   5       14.95       14.81      5.49 o 
  -2   7   5      352.92      352.28      9.82 o 
  -1   7   5      599.36      578.89     11.32 o 
   0   7   5      629.09      618.15     11.74 o 
   1   7   5      134.48      142.22      7.87 o 
   2   7   5      228.19      238.67     10.74 o 
   3   7   5       24.08       40.61      8.63 o 
   4   7   5      421.88      456.99     16.72 o 
   5   7   5       20.63       16.51     11.25 o 
   6   7   5       15.39       40.89     12.87 o 
   7   7   5       22.45       54.96     13.31 o 
   8   7   5        1.57       22.75     13.59 o 
   9   7   5      354.00      415.01     37.79 o 
  -9   8   5       13.94       44.50     15.24 o 
  -8   8   5      167.15      167.45     18.09 o 
  -7   8   5      548.55      590.92     24.33 o 
  -6   8   5      143.78      162.84     16.75 o 
  -5   8   5        3.08        4.30      6.83 o 
  -4   8   5      150.20      150.46      8.46 o 
  -3   8   5        9.77       11.24      7.11 o 
  -2   8   5       20.89       35.38      8.05 o 
  -1   8   5        9.69       16.50      8.32 o 
   0   8   5       10.74       24.76     11.12 o 
   1   8   5       77.45       94.53      9.57 o 
   2   8   5       86.84       95.46      9.51 o 
   3   8   5      222.95      257.30     13.72 o 
   4   8   5       47.96       49.46     12.45 o 
   5   8   5        2.33       17.30     16.44 o 
   6   8   5       21.47       51.61     13.84 o 
  -4   9   5      192.47      439.69     56.56 o 
  -3   9   5      152.31      228.54     19.81 o 
  -2   9   5       52.40       99.04     18.85 o 
  -1   9   5      124.06      126.20      9.60 o 
   0   9   5       65.25       83.70      9.16 o 
   1   9   5      187.51      157.99     19.58 o 
 -18   0   6       44.62       21.74     21.57 o 
 -17   0   6       53.96        3.77     20.49 o 
 -16   0   6      200.26      190.38     16.07 o 
 -15   0   6      304.78      263.10     17.49 o 
 -14   0   6      122.49      112.57      8.96 o 
 -13   0   6      645.06      666.94     12.68 o 
 -12   0   6     1553.53     1561.84     27.90 o 
 -11   0   6     3313.83     3237.49     42.96 o 
 -10   0   6     3074.52     3168.24     30.66 o 
  -9   0   6     1573.19     1587.06     14.76 o 
  -8   0   6     7637.21     7467.36     62.32 o 
  -7   0   6    16727.48    16171.89    132.21 o 
  -6   0   6     4427.18     3937.66     39.69 o 
  -5   0   6     1032.46      951.63      9.96 o 
  -3   0   6     2162.35     2157.54     22.52 o 
  -2   0   6     2313.54     2235.69     34.22 o 
  -1   0   6      650.23      678.73     10.27 o 
   0   0   6      246.32      252.12      5.11 o 
   1   0   6     1553.03     1623.74     19.58 o 
   2   0   6      640.40      643.70      9.99 o 
   3   0   6     1691.18     1590.73     20.26 o 
   4   0   6     4995.60     5026.21     63.99 o 
   5   0   6      636.36      572.65     10.25 o 
   6   0   6     1221.19     1353.91     16.84 o 
   7   0   6     3004.43     3069.88     32.61 o 
   8   0   6     4219.78     4501.31     46.21 o 
   9   0   6     1881.67     1983.57     58.87 o 
  10   0   6     1097.18     1141.88     20.40 o 
  11   0   6      820.41      883.61     18.91 o 
  12   0   6      580.00      591.11     18.21 o 
  13   0   6      197.67      170.76     15.36 o 
  14   0   6      202.36      208.85     24.84 o 
  15   0   6       44.04       22.71     25.58 o 
 -18   1   6      210.79      150.30     20.43 o 
 -17   1   6      753.64      755.48     24.86 o 
 -16   1   6     1731.19     1763.29     31.52 o 
 -15   1   6     2467.52     2483.69     48.13 o 
 -14   1   6     2371.84     2375.75     23.95 o 
 -13   1   6     1722.51     1733.53     25.50 o 
 -12   1   6     2383.97     2374.25     18.82 o 
 -11   1   6      429.98      424.27      5.68 o 
 -10   1   6     3194.91     3289.54     20.83 o 
  -9   1   6      120.55      117.86      2.78 o 
  -8   1   6       17.17       22.75      2.01 o 
  -7   1   6        8.42        6.42      1.77 o 
  -6   1   6      896.02     1099.52      8.19 o 
  -5   1   6     5385.12     5524.70     34.60 o 
  -4   1   6     1863.67     1817.26     12.05 o 
  -3   1   6     3952.51     3823.92     24.71 o 
  -2   1   6    11008.16    10169.10     94.52 o 
  -1   1   6     8368.60     7824.08     58.08 o 
   0   1   6    11410.09    10448.56     81.08 o 
   1   1   6     7379.68     6854.22     51.83 o 
   2   1   6     3748.08     3636.18     27.07 o 
   3   1   6    12511.66    12017.97     89.57 o 
   4   1   6    13771.50    13271.89     94.69 o 
   5   1   6     8017.15     8442.52     61.08 o 
   6   1   6      203.77      209.27      5.33 o 
   7   1   6       81.52       62.64      3.98 o 
   8   1   6       44.58       43.74      4.68 o 
   9   1   6       28.73       25.50      5.38 o 
  10   1   6      127.98      149.65      7.65 o 
  11   1   6      467.93      429.42     11.56 o 
  12   1   6      526.59      519.50     13.32 o 
  13   1   6     1327.03     1315.76     23.08 o 
  14   1   6      656.52      649.99     24.07 o 
 -18   2   6      120.55      127.19     18.78 o 
 -17   2   6       90.38      128.07     18.30 o 
 -16   2   6        6.25       -8.03     11.92 o 
 -15   2   6       57.38       38.99     12.13 o 
 -14   2   6       29.59       20.79      7.34 o 
 -13   2   6      128.54      125.41      6.71 o 
 -12   2   6      194.48      202.09      7.45 o 
 -11   2   6     2412.42     2475.06     21.01 o 
 -10   2   6     5183.78     5282.25     40.27 o 
  -9   2   6     2469.21     2383.03     17.24 o 
  -8   2   6     5347.55     5257.47     35.15 o 
  -7   2   6     6473.07     6471.80     41.01 o 
  -6   2   6     9833.96     9616.96     59.83 o 
  -5   2   6    10695.85    10457.14     72.13 o 
  -4   2   6    12073.29    11747.29     83.72 o 
  -3   2   6     2595.64     2575.24     18.79 o 
  -2   2   6      198.01      149.07      3.11 o 
  -1   2   6     5768.79     5974.12     44.89 o 
   0   2   6     2355.60     2653.90     20.01 o 
   1   2   6      236.68      261.02      4.03 o 
   2   2   6     1552.67     1618.50     12.87 o 
   3   2   6     3376.00     3498.19     25.49 o 
   4   2   6     3064.54     3057.52     23.80 o 
   5   2   6      141.70      133.12      4.71 o 
   6   2   6     5342.60     5314.07     38.74 o 
   7   2   6     2206.55     2211.33     19.03 o 
   8   2   6     2699.60     2826.84     22.87 o 
   9   2   6     1213.47     1167.02     12.66 o 
  10   2   6      723.20      729.54     12.64 o 
  11   2   6      781.58      809.94     15.84 o 
  12   2   6      585.07      619.62     21.33 o 
  13   2   6      367.87      376.68     19.17 o 
  14   2   6       98.25       72.75     14.23 o 
 -17   3   6      271.96      190.63     43.02 o 
 -16   3   6      506.04      463.60     50.74 o 
 -15   3   6      744.21      762.63     20.92 o 
 -14   3   6      428.65      444.23     11.72 o 
 -13   3   6      406.14      419.94     12.89 o 
 -12   3   6     2129.25     2215.01     22.43 o 
 -11   3   6      412.74      402.14      8.30 o 
 -10   3   6      818.76      802.49      8.76 o 
  -9   3   6      100.69      100.79      3.65 o 
  -8   3   6      226.50      220.82      4.37 o 
  -7   3   6        5.85        5.83      3.31 o 
  -6   3   6       72.79      123.63      5.47 o 
  -5   3   6      330.64      324.80      5.95 o 
  -4   3   6     2796.19     2869.67     21.52 o 
  -3   3   6      813.26      709.83      6.67 o 
  -2   3   6     9913.98     9965.34     66.04 o 
  -1   3   6     1813.06     1749.02     12.64 o 
   0   3   6     3334.03     3399.49     24.67 o 
   1   3   6     9134.50     9145.86     61.02 o 
   2   3   6     3906.27     3702.19     24.25 o 
   3   3   6     1775.43     1782.81     13.57 o 
   4   3   6     4411.67     4392.85     30.94 o 
   5   3   6      473.76      453.17      7.26 o 
   6   3   6      119.50      126.20      4.84 o 
   7   3   6      249.62      229.99      7.26 o 
   8   3   6       55.77       52.80      5.64 o 
   9   3   6        1.63       -0.49      5.95 o 
  10   3   6      105.01      106.79      7.58 o 
  11   3   6      302.47      269.38     15.44 o 
  12   3   6      180.44      178.38     14.53 o 
  13   3   6      278.59      279.20     18.47 o 
  14   3   6       88.35       95.96     20.84 o 
 -16   4   6       57.28       43.35     25.58 o 
 -15   4   6       22.92       10.75     11.05 o 
 -14   4   6      343.88      330.84     15.43 o 
 -13   4   6     1073.19     1068.68     16.80 o 
 -12   4   6      454.70      452.85     11.08 o 
 -11   4   6      714.51      728.09     15.45 o 
 -10   4   6      497.95      489.81      8.81 o 
  -9   4   6     2120.79     2192.15     19.49 o 
  -8   4   6     1705.46     1766.36     15.62 o 
  -7   4   6     6412.55     6331.11     49.81 o 
  -6   4   6     5998.15     6008.88     47.22 o 
  -5   4   6     5059.32     5004.55     38.08 o 
  -4   4   6     3991.62     4094.31     28.88 o 
  -3   4   6      972.78      983.67      8.81 o 
  -2   4   6      315.78      300.05      5.14 o 
  -1   4   6      716.58      788.61      7.76 o 
   0   4   6        1.83        2.55      2.48 o 
   1   4   6        6.68        5.10      2.97 o 
   2   4   6      275.63      292.08      5.81 o 
   3   4   6     1368.98     1410.78     11.77 o 
   4   4   6     3235.29     3248.08     24.01 o 
   5   4   6     1521.69     1461.75     13.20 o 
   6   4   6      662.11      649.32      8.55 o 
   7   4   6     1180.20     1131.97     14.51 o 
   8   4   6      828.28      824.88     13.12 o 
   9   4   6     1216.91     1237.32     19.40 o 
  10   4   6      504.17      510.52     20.31 o 
  11   4   6      624.05      632.13     25.10 o 
  12   4   6       48.62       44.41     15.72 o 
  13   4   6      382.62      350.22     23.32 o 
 -15   5   6      565.87      551.11     32.83 o 
 -14   5   6      217.22      237.59     26.34 o 
 -13   5   6      104.62      129.79     18.57 o 
 -12   5   6      593.11      589.32     21.73 o 
 -11   5   6      352.97      374.84     15.90 o 
 -10   5   6      841.82      816.59     13.83 o 
  -9   5   6      386.62      373.73      9.48 o 
  -8   5   6       17.50       15.05      3.72 o 
  -7   5   6      767.92      716.92      9.65 o 
  -6   5   6      495.20      475.21      7.60 o 
  -5   5   6      145.33      147.07      5.74 o 
  -4   5   6      310.67      277.29      5.92 o 
  -3   5   6      418.66      409.27      6.68 o 
  -2   5   6     3952.02     3855.22     30.23 o 
  -1   5   6     2886.77     2977.39     24.31 o 
   0   5   6     3263.29     3280.72     26.29 o 
   1   5   6      752.71      707.18      9.53 o 
   2   5   6     1600.72     1580.74     14.88 o 
   3   5   6     1159.56     1099.41     12.54 o 
   4   5   6      528.13      498.30      9.44 o 
   5   5   6     1099.53     1023.01     15.98 o 
   6   5   6      755.04      698.24     14.32 o 
   7   5   6      182.17      153.32      9.21 o 
   8   5   6       57.15       59.55     10.54 o 
   9   5   6       58.01       49.72     12.54 o 
  10   5   6       36.44       36.99     13.36 o 
  11   5   6       78.50       85.46     13.74 o 
  12   5   6       96.27       84.47     14.15 o 
 -14   6   6      125.16       91.91     22.92 o 
 -13   6   6       24.79        4.48     43.48 o 
 -12   6   6       70.28       73.10     18.04 o 
 -11   6   6      203.08      184.99     15.59 o 
 -10   6   6      753.90      770.07     22.42 o 
  -9   6   6      186.41      161.51      9.32 o 
  -8   6   6     1315.17     1324.19     27.07 o 
  -7   6   6      567.01      575.17     10.54 o 
  -6   6   6      974.22      983.26     13.63 o 
  -5   6   6      979.06      930.82     10.53 o 
  -4   6   6      472.85      487.13      8.93 o 
  -3   6   6      166.80      150.57      5.90 o 
  -2   6   6      643.25      612.71      9.92 o 
  -1   6   6      602.84      591.69     11.70 o 
   0   6   6       18.11       19.31      5.66 o 
   1   6   6        5.16       -5.59      5.59 o 
   2   6   6      892.40      864.48     22.59 o 
   3   6   6        4.19       23.59      5.94 o 
   4   6   6        8.74       -2.08      6.68 o 
   5   6   6      466.67      476.00     17.91 o 
   6   6   6     1015.02     1062.86     23.14 o 
   7   6   6       93.98      105.80     12.36 o 
   8   6   6      164.53      196.29     14.19 o 
   9   6   6      776.14      731.89     35.69 o 
  10   6   6      135.21      157.15     14.52 o 
 -12   7   6       71.16       57.53     18.21 o 
 -11   7   6      149.47      165.03     33.67 o 
 -10   7   6      164.33      151.07     16.69 o 
  -9   7   6       17.49       27.80     20.88 o 
  -8   7   6        3.40       -9.79     10.68 o 
  -7   7   6        0.25       -8.03      8.03 o 
  -6   7   6      209.70      204.22     11.05 o 
  -5   7   6      152.10      149.42      6.35 o 
  -4   7   6      336.87      346.40      9.04 o 
  -3   7   6       55.01       58.87      8.78 o 
  -2   7   6      791.26      790.26     12.38 o 
  -1   7   6      239.94      273.24      9.57 o 
   0   7   6      458.19      434.56     13.51 o 
   1   7   6      778.62      799.49     15.35 o 
   2   7   6      769.01      765.62     15.40 o 
   3   7   6     1144.66     1190.01     18.52 o 
   4   7   6       59.78       66.60     10.53 o 
   5   7   6       35.11       39.75     14.26 o 
   6   7   6      254.37      291.80     20.09 o 
   7   7   6      353.08      335.14     20.94 o 
   8   7   6      167.44      194.37     20.26 o 
  -9   8   6      239.68      223.94     21.11 o 
  -8   8   6      175.75      156.31     16.68 o 
  -7   8   6       63.06       34.18     14.24 o 
  -6   8   6      544.13      523.19     21.99 o 
  -5   8   6       15.29       18.37     15.37 o 
  -4   8   6      293.98      315.46     11.83 o 
  -3   8   6       52.63       47.98      7.47 o 
  -2   8   6       29.09       28.46      8.20 o 
  -1   8   6       58.97       60.36      8.80 o 
   0   8   6      109.78      112.93     10.18 o 
   1   8   6      157.41      139.34     11.54 o 
   2   8   6       30.34       40.07      9.88 o 
   3   8   6      187.27      218.65     14.45 o 
   4   8   6        9.98       23.34      9.80 o 
   5   8   6      115.21      121.41     10.62 o 
   6   8   6        4.16       21.31     11.68 o 
  -3   9   6       63.02      101.94     12.43 o 
  -2   9   6      163.90      234.22     16.02 o 
  -1   9   6      134.31      167.11     13.97 o 
   0   9   6       69.62       60.31     37.81 o 
 -18   1   7       26.69        7.54     16.23 o 
 -17   1   7       40.50       30.83     13.05 o 
 -16   1   7       10.33       11.05     11.71 o 
 -15   1   7       16.33       15.18      7.68 o 
 -14   1   7       10.00        5.62      6.50 o 
 -13   1   7       32.00       30.77      5.39 o 
 -12   1   7      873.81      897.57     10.37 o 
 -11   1   7       40.35       42.67      3.17 o 
 -10   1   7       32.96       22.66      2.69 o 
  -9   1   7      203.97      177.60      3.66 o 
  -8   1   7       41.73       41.22      2.25 o 
  -7   1   7       53.77       76.27      2.75 o 
  -6   1   7     5028.27     5626.36     37.80 o 
  -5   1   7      186.26      183.88      2.76 o 
  -4   1   7      436.87      471.40      4.45 o 
  -3   1   7      489.20      533.08      4.88 o 
  -2   1   7      703.26      729.83      7.60 o 
  -1   1   7      342.92      356.88      4.39 o 
   0   1   7       26.42       26.63      2.06 o 
   1   1   7       90.57       99.12      3.09 o 
   2   1   7      206.07      203.45      4.75 o 
   3   1   7      144.44      160.04      4.57 o 
   4   1   7     2138.91     2274.65     22.67 o 
   5   1   7      601.29      629.38      7.76 o 
   6   1   7     1182.30     1231.28     11.64 o 
   7   1   7        6.11       15.91      3.51 o 
   8   1   7       41.12       54.43      5.19 o 
   9   1   7       87.07       81.40      6.31 o 
  10   1   7        4.54       10.97      5.93 o 
  11   1   7        0.00       -2.12      7.33 o 
  12   1   7       15.28       15.78      8.99 o 
  13   1   7        2.24       20.66     12.19 o 
  14   1   7        0.38      -10.64     12.84 o 
 -18   2   7       11.36        8.47     14.46 o 
 -17   2   7       41.66       36.95     13.42 o 
 -16   2   7       77.59       58.27     12.49 o 
 -15   2   7      102.01       76.12     10.88 o 
 -14   2   7      195.49      192.16      9.86 o 
 -13   2   7      210.52      190.06      7.66 o 
 -12   2   7        2.53       -2.98      2.98 o 
 -11   2   7      498.80      492.73      7.62 o 
 -10   2   7      149.80      144.38      4.22 o 
  -9   2   7      435.10      450.55      6.00 o 
  -8   2   7       55.02       54.99      2.30 o 
  -7   2   7      881.13      978.02      8.23 o 
  -6   2   7      911.09      982.02      8.02 o 
  -5   2   7      774.81      872.88      7.48 o 
  -4   2   7       91.06      125.25      3.18 o 
  -3   2   7       13.77        8.86      1.81 o 
  -2   2   7     3178.54     3387.39     31.77 o 
  -1   2   7       96.69      110.00      3.27 o 
   0   2   7       98.85      109.17      3.92 o 
   1   2   7       35.35       36.61      2.61 o 
   2   2   7       50.51       52.45      2.96 o 
   3   2   7     1417.77     1663.27     13.63 o 
   4   2   7     1591.19     1707.04     14.82 o 
   5   2   7      185.06      179.42      5.75 o 
   6   2   7       29.71       31.96      4.03 o 
   7   2   7        7.40        4.06      4.11 o 
   8   2   7       46.89       63.11      5.41 o 
   9   2   7        8.25       18.62      6.46 o 
  10   2   7       69.11       82.20      7.54 o 
  11   2   7        3.44        6.57      8.51 o 
  12   2   7        1.44       13.59     10.83 o 
  13   2   7      167.56      149.46     15.33 o 
  14   2   7        3.69       12.59     14.11 o 
 -17   3   7       16.61        9.55     18.49 o 
 -16   3   7        2.41       -5.89     13.91 o 
 -15   3   7      247.39      243.53     12.74 o 
 -14   3   7      319.39      304.22     12.58 o 
 -13   3   7      446.72      447.95     12.84 o 
 -12   3   7      358.38      337.91      9.25 o 
 -11   3   7        6.32        7.73      3.86 o 
 -10   3   7     1326.36     1310.84     12.39 o 
  -9   3   7      283.08      284.25      5.63 o 
  -8   3   7        1.63       -1.12      2.65 o 
  -7   3   7        7.87        1.57      3.18 o 
  -6   3   7      133.99      141.60      4.86 o 
  -5   3   7      149.71      145.30      4.77 o 
  -4   3   7       32.19       54.09      2.67 o 
  -3   3   7     2163.47     2309.78     16.36 o 
  -2   3   7      192.57      224.58      4.25 o 
  -1   3   7      220.12      283.21      4.26 o 
   0   3   7       38.26       42.92      2.45 o 
   1   3   7     5276.81     5366.52     33.32 o 
   2   3   7       87.33      118.57      3.75 o 
   3   3   7      502.55      499.48      6.37 o 
   4   3   7       42.02       48.62      3.29 o 
   5   3   7      313.49      296.77      6.17 o 
   6   3   7      220.39      220.70      6.41 o 
   7   3   7      334.27      321.40      8.04 o 
   8   3   7       12.59       15.60      5.16 o 
   9   3   7        5.07        1.26      7.09 o 
  10   3   7        0.72        2.44      8.20 o 
  11   3   7        0.01       -3.30     10.36 o 
  12   3   7        0.55       13.91     13.55 o 
  13   3   7        0.14       -3.47     14.55 o 
 -16   4   7      106.38      125.63     31.49 o 
 -15   4   7       74.67       76.55     16.41 o 
 -14   4   7        5.46        2.23     12.56 o 
 -13   4   7      116.92      136.50      9.99 o 
 -12   4   7       65.67       66.25      7.76 o 
 -11   4   7      366.26      353.94     10.14 o 
 -10   4   7        4.26        1.62      4.14 o 
  -9   4   7      195.04      194.33      5.88 o 
  -8   4   7     1153.09     1101.50     12.99 o 
  -7   4   7     1074.52     1100.86     12.62 o 
  -6   4   7      898.55      920.67     10.72 o 
  -5   4   7       63.94       71.46      4.22 o 
  -4   4   7       92.32       83.97      3.50 o 
  -3   4   7      235.53      261.76      5.67 o 
  -2   4   7     1453.63     1518.95     12.46 o 
  -1   4   7      295.54      276.51      5.04 o 
   0   4   7       28.08       21.33      2.75 o 
   1   4   7      253.63      266.12      5.94 o 
   2   4   7      199.69      169.69      4.84 o 
   3   4   7      483.51      497.58      7.52 o 
   4   4   7       73.42       65.23      4.21 o 
   5   4   7      180.96      187.00      5.62 o 
   6   4   7       22.34       13.91      4.25 o 
   7   4   7      140.82      137.02      7.32 o 
   8   4   7      124.33      126.54      7.56 o 
   9   4   7      127.29      130.63      9.25 o 
  10   4   7       60.72       59.20     12.65 o 
  11   4   7       86.18       92.64     14.07 o 
  12   4   7      109.74       98.24     15.53 o 
 -15   5   7       28.30       18.92     17.89 o 
 -14   5   7      118.68      130.85     16.07 o 
 -13   5   7      162.16      147.21     14.43 o 
 -12   5   7       21.76       17.98     11.93 o 
 -11   5   7       74.24       77.99     10.88 o 
 -10   5   7      258.62      244.01     11.86 o 
  -9   5   7       60.95       72.84      7.57 o 
  -8   5   7      279.24      243.83      8.75 o 
  -7   5   7      197.63      200.86      7.51 o 
  -6   5   7       52.38       53.02      3.55 o 
  -5   5   7       68.49       54.82      4.01 o 
  -4   5   7      324.65      301.68      6.12 o 
  -3   5   7      289.58      254.90      6.56 o 
  -2   5   7        4.32        4.12      3.43 o 
  -1   5   7       76.13       69.84      3.90 o 
   0   5   7       60.32       73.76      3.97 o 
   1   5   7       94.00       85.98      4.21 o 
   2   5   7       90.25       80.40      4.90 o 
   3   5   7       32.93       38.09      4.40 o 
   4   5   7      222.28      218.19      9.31 o 
   5   5   7      184.21      197.74      7.82 o 
   6   5   7       55.56       50.76      6.94 o 
   7   5   7       85.01       88.61      9.42 o 
   8   5   7      118.04       99.17     10.79 o 
   9   5   7      221.30      206.09     15.45 o 
  10   5   7        7.18        3.69     12.81 o 
  11   5   7        7.99       45.26     12.92 o 
 -14   6   7       12.40       15.66     17.89 o 
 -13   6   7       77.25       84.17     17.47 o 
 -12   6   7        2.60       -2.11     15.16 o 
 -11   6   7       28.80       12.84     12.79 o 
 -10   6   7       80.33       64.21     11.68 o 
  -9   6   7       33.96       22.91      6.29 o 
  -8   6   7      300.42      288.27     15.22 o 
  -7   6   7      791.45      773.83     12.34 o 
  -6   6   7      243.37      239.10     10.46 o 
  -5   6   7      304.51      293.77      6.72 o 
  -4   6   7      752.54      730.60     11.13 o 
  -3   6   7       72.72       86.97      5.45 o 
  -2   6   7      551.86      525.41     10.26 o 
  -1   6   7      503.81      478.49     10.08 o 
   0   6   7       97.99       95.84      6.28 o 
   1   6   7       21.47        4.46      6.77 o 
   2   6   7       96.20       89.65      7.00 o 
   3   6   7        6.05       -5.96      5.96 o 
   4   6   7        4.20        1.85      8.61 o 
   5   6   7       33.26       30.01      8.77 o 
   6   6   7       79.89       75.44     13.29 o 
   7   6   7      110.13      127.93     15.52 o 
   8   6   7       17.39       37.78     12.22 o 
   9   6   7      395.15      458.66     20.88 o 
  10   6   7       13.39       27.19     12.58 o 
 -12   7   7       51.56       33.44     17.67 o 
 -11   7   7      286.41      315.08     33.13 o 
 -10   7   7      114.92      120.82     16.51 o 
  -9   7   7      115.78      105.75     13.65 o 
  -8   7   7       28.77       27.74     12.60 o 
  -7   7   7       56.73       55.62      8.88 o 
  -6   7   7       16.81       13.86     10.16 o 
  -5   7   7        1.19        0.99      5.04 o 
  -4   7   7      177.88      182.14      7.34 o 
  -3   7   7      128.91      142.21      6.89 o 
  -2   7   7      166.40      147.84      7.55 o 
  -1   7   7        4.36       -3.61      6.54 o 
   0   7   7       41.26       51.16      7.85 o 
   1   7   7      485.44      531.89     13.92 o 
   2   7   7      206.93      223.16     10.87 o 
   3   7   7      462.09      494.31     16.88 o 
   4   7   7       78.26       92.00     13.08 o 
   5   7   7        2.45       23.23     13.26 o 
   6   7   7        6.70       22.59     17.05 o 
   7   7   7      374.83      394.11     36.30 o 
   8   7   7       15.06       48.11     20.33 o 
  -9   8   7       10.39       46.18     15.58 o 
  -8   8   7       38.00       42.57     14.92 o 
  -7   8   7       13.86       29.80     13.93 o 
  -6   8   7       25.34       40.36     13.12 o 
  -5   8   7      603.61      626.50     22.41 o 
  -4   8   7      448.63      467.34     13.89 o 
  -3   8   7       82.93       90.23      7.94 o 
  -2   8   7       78.68       94.20     10.65 o 
  -1   8   7      111.81      112.38     11.23 o 
   0   8   7       33.40       36.07      9.06 o 
   1   8   7        1.95        4.05      8.52 o 
   2   8   7       12.93       30.21     10.56 o 
   3   8   7       75.51       87.40     13.07 o 
   4   8   7        8.13       28.94     11.34 o 
   5   8   7       57.83       81.34      9.97 o 
 -18   0   8      466.36      455.53     67.34 o 
 -17   0   8     1170.99     1164.28     44.47 o 
 -16   0   8      391.83      399.81     31.41 o 
 -15   0   8      100.56       88.40     10.17 o 
 -14   0   8       17.45       11.39      8.62 o 
 -13   0   8      346.27      322.74     12.13 o 
 -12   0   8      235.57      213.93      9.54 o 
 -11   0   8       88.75       94.82      5.03 o 
 -10   0   8      992.62     1013.21     10.89 o 
  -9   0   8     4778.96     4967.63     48.66 o 
  -8   0   8     3391.63     3597.76     33.34 o 
  -7   0   8     8150.42     8101.55     76.52 o 
  -6   0   8       71.24       98.99      3.70 o 
  -4   0   8     9558.26     9004.44     90.45 o 
  -3   0   8     4862.51     4633.93     51.85 o 
  -2   0   8     4683.43     4476.47     56.37 o 
  -1   0   8    10553.61     9788.02    139.29 o 
   0   0   8     4079.69     4057.91     51.49 o 
   1   0   8       66.57       68.63      4.21 o 
   2   0   8       25.16       40.56      4.39 o 
   3   0   8      389.43      418.25      8.88 o 
   4   0   8      406.73      406.36      9.05 o 
   5   0   8      553.22      522.44     10.66 o 
   6   0   8     3518.01     3559.96     39.66 o 
   7   0   8     1396.39     1412.09     20.01 o 
   8   0   8      956.60      986.35     17.22 o 
   9   0   8     1507.93     1490.99     27.88 o 
  10   0   8     1039.35     1141.70     22.28 o 
  11   0   8     1000.01     1039.66     22.74 o 
  12   0   8      727.62      741.72     46.23 o 
  13   0   8      669.74      663.77     33.36 o 
  14   0   8      160.60      103.22     22.41 o 
 -18   1   8      266.79      233.76     20.15 o 
 -17   1   8      146.43      150.68     14.12 o 
 -16   1   8       77.78       78.64     14.55 o 
 -15   1   8      438.46      423.25     12.67 o 
 -14   1   8     2427.36     2419.06     23.63 o 
 -13   1   8     4895.74     4957.34     40.17 o 
 -12   1   8     4407.52     4431.95     36.22 o 
 -11   1   8     5647.44     5614.18     36.36 o 
 -10   1   8     3534.21     3554.86     21.84 o 
  -9   1   8     2854.03     2856.93     20.12 o 
  -8   1   8     1887.77     1876.80     13.81 o 
  -7   1   8     3700.70     3916.99     27.11 o 
  -6   1   8      208.03      162.90      3.10 o 
  -5   1   8      248.99      270.87      3.42 o 
  -4   1   8      739.55      843.11      6.80 o 
  -3   1   8     1364.62     1438.68     11.05 o 
  -2   1   8     3431.08     3476.82     25.54 o 
  -1   1   8     3549.12     3561.16     27.55 o 
   0   1   8     2985.21     3083.46     28.03 o 
   1   1   8     4087.74     3954.51     29.25 o 
   2   1   8     5199.57     5061.87     37.49 o 
   3   1   8     3653.16     3512.98     26.93 o 
   4   1   8     3583.11     3554.72     27.53 o 
   5   1   8     1086.82     1088.01     10.66 o 
   6   1   8     8770.01     8996.17     63.25 o 
   7   1   8     4049.80     4197.22     32.82 o 
   8   1   8     1145.53     1269.63     18.36 o 
   9   1   8      110.45       98.49      7.46 o 
  10   1   8      181.55      199.87      8.48 o 
  11   1   8        9.94       18.77      7.75 o 
  12   1   8       28.57       21.02     10.24 o 
  13   1   8        4.56       18.70     11.98 o 
  14   1   8      131.48      140.19     19.57 o 
 -18   2   8      347.03      294.32     38.20 o 
 -17   2   8      495.26      472.23     34.91 o 
 -16   2   8      576.23      574.25     21.57 o 
 -15   2   8      135.77      136.30     12.23 o 
 -14   2   8      182.48      192.37     10.12 o 
 -13   2   8      121.02      125.17      8.05 o 
 -12   2   8       53.77       53.26      4.84 o 
 -11   2   8       98.26       92.84      3.44 o 
 -10   2   8       34.70       35.53      2.78 o 
  -9   2   8     1381.68     1409.62     11.09 o 
  -8   2   8     2132.27     2176.32     15.07 o 
  -7   2   8     3395.69     3388.78     22.44 o 
  -6   2   8     3975.48     3771.02     24.62 o 
  -5   2   8     6177.07     6044.10     37.92 o 
  -4   2   8    11112.07    10805.92     89.23 o 
  -3   2   8     9218.55     8779.20     62.90 o 
  -2   2   8    15259.53    14929.38    122.76 o 
  -1   2   8     5156.86     5070.64     40.36 o 
   0   2   8     1243.63     1161.23     10.74 o 
   1   2   8     2206.77     2420.08     18.96 o 
   2   2   8     2386.68     2415.26     18.49 o 
   3   2   8       23.81       21.62      3.35 o 
   4   2   8       94.33       90.89      3.99 o 
   5   2   8     1938.31     1980.95     17.60 o 
   6   2   8     3111.52     3106.81     31.64 o 
   7   2   8      102.95      110.81      5.81 o 
   8   2   8     1054.25     1029.99     14.25 o 
   9   2   8     1363.11     1355.49     18.09 o 
  10   2   8     1308.10     1392.86     18.23 o 
  11   2   8      699.31      677.84     27.04 o 
  12   2   8      570.52      584.77     24.41 o 
  13   2   8      144.89      129.85     16.77 o 
 -17   3   8      403.05      256.48     28.70 o 
 -16   3   8      526.40      524.10     25.15 o 
 -15   3   8      962.57      987.52     20.66 o 
 -14   3   8      551.81      575.04     18.27 o 
 -13   3   8     1918.45     1939.90     26.16 o 
 -12   3   8     1315.30     1332.09     17.25 o 
 -11   3   8     2356.88     2360.44     23.17 o 
 -10   3   8     1089.68     1102.53     12.12 o 
  -9   3   8     3376.31     3418.92     25.30 o 
  -8   3   8      812.39      831.65      8.04 o 
  -7   3   8      437.47      412.10      5.44 o 
  -6   3   8      166.52      153.37      3.27 o 
  -5   3   8      111.86      112.18      3.15 o 
  -4   3   8       18.31       22.62      2.53 o 
  -3   3   8       60.89       72.80      3.22 o 
  -2   3   8     4090.59     4274.61     33.38 o 
  -1   3   8      661.05      549.87      6.13 o 
   0   3   8     4045.66     4249.34     28.52 o 
   1   3   8     4520.37     4608.06     29.04 o 
   2   3   8     1785.40     1858.82     14.22 o 
   3   3   8     2588.91     2592.42     18.90 o 
   4   3   8     6068.78     6047.64     40.66 o 
   5   3   8      340.81      328.99      7.04 o 
   6   3   8     2035.81     2065.50     21.75 o 
   7   3   8      690.76      699.83     10.58 o 
   8   3   8      226.10      248.29      9.38 o 
   9   3   8       85.94       85.54      7.99 o 
  10   3   8       41.54       28.09     11.03 o 
  11   3   8        5.40       10.99     11.40 o 
  12   3   8       23.41       26.39     13.97 o 
  13   3   8        1.37        1.41     15.23 o 
 -16   4   8      161.57      116.06     23.16 o 
 -15   4   8      172.59      177.53     15.56 o 
 -14   4   8       48.64       52.07     16.82 o 
 -13   4   8        1.29       -7.38      8.84 o 
 -12   4   8      465.03      458.40     13.71 o 
 -11   4   8       19.96       20.37      5.24 o 
 -10   4   8      548.66      567.71      9.67 o 
  -9   4   8     1567.46     1551.96     14.86 o 
  -8   4   8      116.23      110.09      5.40 o 
  -7   4   8     2067.99     2022.92     18.47 o 
  -6   4   8      683.01      742.48      9.68 o 
  -5   4   8     3736.75     3819.52     28.47 o 
  -4   4   8     5167.53     5104.93     34.33 o 
  -3   4   8     5934.71     5801.10     38.52 o 
  -2   4   8     6460.61     6440.34     45.68 o 
  -1   4   8     3181.70     3190.77     24.03 o 
   0   4   8     1216.87     1247.90     10.73 o 
   1   4   8      252.51      224.78      5.35 o 
   2   4   8     1558.40     1579.49     12.94 o 
   3   4   8      188.75      188.54      5.62 o 
   4   4   8       80.35       70.69      4.39 o 
   5   4   8      128.44      137.91      5.64 o 
   6   4   8      712.59      709.76     11.61 o 
   7   4   8     1769.89     1783.96     19.78 o 
   8   4   8      504.44      505.32     14.08 o 
   9   4   8      495.94      511.64     16.09 o 
  10   4   8      268.70      251.41     23.61 o 
  11   4   8      485.51      498.55     23.54 o 
  12   4   8      286.01      267.99     25.33 o 
 -15   5   8      484.86      490.12     25.50 o 
 -14   5   8      679.31      665.27     42.72 o 
 -13   5   8     1504.12     1543.45     30.79 o 
 -12   5   8      851.88      890.59     23.94 o 
 -11   5   8      530.73      550.91     14.24 o 
 -10   5   8      210.38      215.06      9.38 o 
  -9   5   8     1578.27     1552.10     26.10 o 
  -8   5   8      763.95      803.34     12.97 o 
  -7   5   8     1677.30     1643.83     18.31 o 
  -6   5   8      249.59      248.12      6.49 o 
  -5   5   8      494.88      486.41      6.37 o 
  -4   5   8      529.69      491.54      7.23 o 
  -3   5   8     1361.90     1378.21     12.96 o 
  -2   5   8      147.74      140.02      5.00 o 
  -1   5   8       15.49        4.33      3.44 o 
   0   5   8      932.47      891.99      9.70 o 
   1   5   8     2846.65     2795.26     24.28 o 
   2   5   8     2641.01     2685.95     24.76 o 
   3   5   8      773.66      762.63     11.17 o 
   4   5   8      892.91      893.73     12.54 o 
   5   5   8      569.01      544.01     17.24 o 
   6   5   8      358.54      349.46     14.90 o 
   7   5   8      373.86      342.45     15.96 o 
   8   5   8      476.92      453.81     21.28 o 
   9   5   8      496.44      470.57     22.35 o 
  10   5   8        2.28       18.77     12.88 o 
  11   5   8        3.33       32.34     18.45 o 
 -14   6   8       25.75        0.76     25.08 o 
 -13   6   8       43.72       57.41     16.46 o 
 -12   6   8      181.55      174.75     15.04 o 
 -11   6   8       79.25       70.69     13.57 o 
 -10   6   8       66.67       34.19     11.48 o 
  -9   6   8       92.38       65.58     10.60 o 
  -8   6   8      950.82      934.46     14.13 o 
  -7   6   8     1024.85     1014.91     16.32 o 
  -6   6   8      758.14      721.20     16.69 o 
  -5   6   8      863.79      882.61     11.51 o 
  -4   6   8      581.80      592.38     10.24 o 
  -3   6   8      796.45      780.42     12.93 o 
  -2   6   8     1729.59     1670.40     19.51 o 
  -1   6   8       25.77       27.03      6.01 o 
   0   6   8      153.83      150.28     11.60 o 
   1   6   8      292.12      283.64     10.81 o 
   2   6   8      109.21      100.77      7.00 o 
   3   6   8        1.83        0.88      6.98 o 
   4   6   8      185.61      158.32      9.87 o 
   5   6   8      109.13      115.67     10.66 o 
   6   6   8       43.16       55.58     12.07 o 
   7   6   8        4.82       -2.72     17.49 o 
   8   6   8     1004.26     1025.38     24.97 o 
   9   6   8      126.94      138.64     19.96 o 
 -12   7   8      358.96      353.48     46.41 o 
 -11   7   8      362.95      405.44     43.43 o 
 -10   7   8      596.64      550.07     26.62 o 
  -9   7   8      160.13      170.51     15.05 o 
  -8   7   8      477.65      510.72     21.72 o 
  -7   7   8       35.71       31.90     12.90 o 
  -6   7   8      158.20      163.81     10.69 o 
  -5   7   8      168.69      177.48      7.89 o 
  -4   7   8        3.21        5.04      5.56 o 
  -3   7   8       76.56       77.27      6.66 o 
  -2   7   8       29.78       27.87      6.64 o 
  -1   7   8      254.48      276.31     11.05 o 
   0   7   8      138.00      154.56     11.45 o 
   1   7   8      523.30      551.65     16.41 o 
   2   7   8      142.78      160.71     12.12 o 
   3   7   8      318.00      340.39     15.66 o 
   4   7   8      383.63      361.85     17.19 o 
   5   7   8      292.64      310.88     41.68 o 
   6   7   8      477.76      465.10     21.89 o 
   7   7   8       27.21       18.79     24.57 o 
  -9   8   8      115.87      119.13     16.35 o 
  -8   8   8       70.74       59.97     15.07 o 
  -7   8   8      560.24      553.54     24.29 o 
  -6   8   8      117.59      126.56     14.10 o 
  -5   8   8       79.91       76.81     12.34 o 
  -4   8   8      626.98      590.46     18.46 o 
  -3   8   8      173.12      171.31      9.54 o 
  -2   8   8       27.05       42.01     10.47 o 
  -1   8   8      316.35      314.35     13.05 o 
   0   8   8       43.16       39.65      8.59 o 
   1   8   8       45.59       40.71     10.48 o 
   2   8   8      169.14      161.01     11.32 o 
   3   8   8       31.96       45.58     11.71 o 
   4   8   8       78.71      101.34     12.83 o 
 -18   1   9       33.29       10.25     15.79 o 
 -17   1   9       87.74       85.45     13.46 o 
 -16   1   9       28.60       18.92     16.15 o 
 -15   1   9       12.27        4.76      7.57 o 
 -14   1   9      134.70      132.52      8.67 o 
 -13   1   9      311.24      331.24      8.84 o 
 -12   1   9       98.19       79.96      3.82 o 
 -11   1   9      929.90      943.50      8.66 o 
 -10   1   9      314.56      299.36      5.50 o 
  -9   1   9      686.26      687.38      7.53 o 
  -8   1   9      210.13      205.42      4.38 o 
  -7   1   9      114.35      140.13      3.86 o 
  -6   1   9      183.16      168.51      2.85 o 
  -5   1   9      686.75      754.48      7.19 o 
  -4   1   9     3408.83     3830.00     27.05 o 
  -3   1   9     2421.28     2731.86     20.48 o 
  -2   1   9      214.81      241.66      4.14 o 
  -1   1   9       42.12       51.38      3.20 o 
   0   1   9       88.73       93.87      3.27 o 
   1   1   9        4.46        3.91      2.45 o 
   2   1   9      224.31      233.23      5.52 o 
   3   1   9       52.12       65.81      4.37 o 
   4   1   9      527.08      519.58      7.70 o 
   5   1   9      265.90      289.17      7.41 o 
   6   1   9       80.08       75.82      4.20 o 
   7   1   9      560.02      577.31     11.13 o 
   8   1   9        5.78       11.36      5.48 o 
   9   1   9      130.64      154.17      9.00 o 
  10   1   9       49.00       76.66      8.65 o 
  11   1   9        1.27       -0.35      8.93 o 
  12   1   9       44.98       53.65     11.93 o 
  13   1   9        6.42        0.81     12.43 o 
 -18   2   9       12.43        3.23     20.23 o 
 -17   2   9        6.70       -3.33     14.76 o 
 -16   2   9       60.81       55.79     12.78 o 
 -15   2   9       96.63       95.74      8.99 o 
 -14   2   9        7.12        4.04      7.04 o 
 -13   2   9      375.64      353.96     10.53 o 
 -12   2   9      330.23      298.01      8.26 o 
 -11   2   9       41.99       36.47      3.06 o 
 -10   2   9        6.71       -0.43      2.50 o 
  -9   2   9        0.01       -1.31      2.22 o 
  -8   2   9       47.02       49.88      2.59 o 
  -7   2   9        0.21       -1.87      1.87 o 
  -6   2   9      190.23      223.30      3.59 o 
  -5   2   9      816.44      933.39      8.69 o 
  -4   2   9      770.75      868.85      8.59 o 
  -3   2   9      511.52      548.41      5.40 o 
  -2   2   9      357.07      397.22      5.04 o 
  -1   2   9       39.41       42.77      2.64 o 
   0   2   9      111.77      127.56      4.05 o 
   1   2   9     1263.49     1371.15     12.50 o 
   2   2   9        1.55        3.17      3.36 o 
   3   2   9      165.71      171.20      5.54 o 
   4   2   9        9.08        5.23      3.80 o 
   5   2   9        0.11       14.39      5.25 o 
   6   2   9     2468.52     2475.74     23.17 o 
   7   2   9       27.08       36.49      5.99 o 
   8   2   9        2.82        7.08      7.09 o 
   9   2   9        7.36        6.21      7.38 o 
  10   2   9       16.40        0.46      9.05 o 
  11   2   9       14.67        1.22     10.71 o 
  12   2   9       50.11       40.85     12.99 o 
  13   2   9        0.30       15.23     13.53 o 
 -17   3   9        0.04       13.96     17.94 o 
 -16   3   9       38.14       35.72     31.17 o 
 -15   3   9       23.68       26.14     12.60 o 
 -14   3   9       12.49       12.06      9.38 o 
 -13   3   9        2.86        2.45      7.84 o 
 -12   3   9      416.24      426.45     10.82 o 
 -11   3   9     1051.30     1003.69     12.26 o 
 -10   3   9        2.89       -3.60      3.63 o 
  -9   3   9      338.55      313.75      5.74 o 
  -8   3   9     1397.58     1400.29     11.79 o 
  -7   3   9      899.18      937.09      8.76 o 
  -6   3   9      192.93      186.00      4.23 o 
  -5   3   9        2.63        3.73      2.84 o 
  -4   3   9      113.91      114.71      4.10 o 
  -3   3   9       21.37       27.97      2.67 o 
  -2   3   9      641.37      685.41      6.46 o 
  -1   3   9      220.12      234.43      5.05 o 
   0   3   9      175.88      185.28      4.87 o 
   1   3   9       58.27       82.36      3.44 o 
   2   3   9      138.45      139.92      5.42 o 
   3   3   9     1611.63     1694.06     14.60 o 
   4   3   9       22.58       29.63      4.20 o 
   5   3   9       13.49       11.79      4.12 o 
   6   3   9       44.09       56.21      5.13 o 
   7   3   9       51.83       58.92      6.52 o 
   8   3   9       43.10       42.29      7.48 o 
   9   3   9      175.89      157.19      9.61 o 
  10   3   9       58.30       51.69     11.29 o 
  11   3   9        9.95       -0.84     12.41 o 
  12   3   9       22.48       -3.66     19.80 o 
 -17   4   9       71.95       92.35     37.09 o 
 -16   4   9       26.09       36.49     15.53 o 
 -15   4   9      280.46      285.59     23.93 o 
 -14   4   9      118.22      116.70     15.58 o 
 -13   4   9      136.66      129.82     10.34 o 
 -12   4   9        6.98        7.65      8.24 o 
 -11   4   9        4.02       13.04      6.32 o 
 -10   4   9      860.27      827.45     10.42 o 
  -9   4   9       25.60       23.31      2.79 o 
  -8   4   9       59.40       43.05      4.68 o 
  -7   4   9      348.97      311.63      5.99 o 
  -6   4   9      131.04      120.56      4.34 o 
  -5   4   9     1149.35     1140.03     10.75 o 
  -4   4   9      548.89      557.35      6.98 o 
  -3   4   9       22.20       35.57      3.13 o 
  -2   4   9       74.80       99.40      3.78 o 
  -1   4   9      255.01      263.25      4.83 o 
   0   4   9      936.43      995.32      9.47 o 
   1   4   9     1843.01     1816.49     15.75 o 
   2   4   9       55.95       65.32      4.23 o 
   3   4   9      322.76      332.27      6.92 o 
   4   4   9      224.78      211.80      5.99 o 
   5   4   9       14.70        8.33      4.70 o 
   6   4   9        1.03        4.14      5.54 o 
   7   4   9      122.02      114.47      8.54 o 
   8   4   9       26.34       33.01      9.12 o 
   9   4   9        0.76        3.72     13.28 o 
  10   4   9      109.55      115.52     13.85 o 
  11   4   9       65.12       58.27     13.95 o 
 -15   5   9       70.05      104.51     20.39 o 
 -14   5   9      229.08      208.66     30.96 o 
 -13   5   9       73.63       79.74     15.58 o 
 -12   5   9      180.28      183.51     17.04 o 
 -11   5   9      156.30      155.66      9.11 o 
 -10   5   9      454.49      398.30     16.86 o 
  -9   5   9       33.00       33.73      7.56 o 
  -8   5   9     1385.86     1374.36     16.98 o 
  -7   5   9      407.01      402.45      8.08 o 
  -6   5   9        5.24        8.59      4.11 o 
  -5   5   9      188.66      177.20      5.45 o 
  -4   5   9       42.48       25.55      3.52 o 
  -3   5   9       18.51       10.10      3.76 o 
  -2   5   9      478.86      464.72      7.33 o 
  -1   5   9       56.53       57.36      3.99 o 
   0   5   9        0.78        0.53      3.34 o 
   1   5   9       12.25       23.34      4.16 o 
   2   5   9      136.77      172.23      7.27 o 
   3   5   9      275.00      266.86      9.30 o 
   4   5   9       19.51       18.10      7.34 o 
   5   5   9        7.36       18.28      7.00 o 
   6   5   9       74.92       78.46      8.49 o 
   7   5   9      110.88      130.07     12.93 o 
   8   5   9        9.37       32.56     13.10 o 
   9   5   9       80.48       78.14     16.12 o 
  10   5   9       24.20        9.68     12.84 o 
 -14   6   9      292.55      351.01     31.14 o 
 -13   6   9      102.38      108.73     27.28 o 
 -12   6   9       19.28       14.18     13.68 o 
 -11   6   9      129.03      151.06     17.38 o 
 -10   6   9       20.48       18.95     11.55 o 
  -9   6   9        7.37       -2.85      9.95 o 
  -8   6   9       51.02       39.82      5.91 o 
  -7   6   9       44.14       45.95      6.48 o 
  -6   6   9       29.38       29.47      6.67 o 
  -5   6   9       97.33      100.21      6.69 o 
  -4   6   9      635.36      635.72     12.12 o 
  -3   6   9       71.38       91.49      7.31 o 
  -2   6   9      513.05      471.02     12.33 o 
  -1   6   9       81.37       88.30      8.60 o 
   0   6   9      334.73      336.61     11.85 o 
   1   6   9      335.18      319.72     12.49 o 
   2   6   9      419.38      385.21     11.16 o 
   3   6   9      147.44      155.06     10.93 o 
   4   6   9       43.63       49.60      9.76 o 
   5   6   9       42.70       50.63     12.17 o 
   6   6   9       29.42       42.46     11.85 o 
   7   6   9       86.12       90.56     12.40 o 
   8   6   9       23.49       40.67     12.02 o 
   9   6   9       52.56       69.52     14.95 o 
 -12   7   9       31.76       55.66     21.28 o 
 -11   7   9       84.28       90.95     27.47 o 
 -10   7   9       44.83       46.11     13.84 o 
  -9   7   9      308.49      314.39     18.90 o 
  -8   7   9      380.58      433.48     21.43 o 
  -7   7   9      212.85      235.08     12.77 o 
  -6   7   9       89.97       85.06     11.19 o 
  -5   7   9       28.74       27.83      4.94 o 
  -4   7   9       41.62       43.39      6.12 o 
  -3   7   9        5.31        5.89      6.55 o 
  -2   7   9       79.79       87.79      8.18 o 
  -1   7   9        2.98       -6.32      7.75 o 
   0   7   9      217.12      229.59     10.99 o 
   1   7   9       30.86       24.13      8.83 o 
   2   7   9       38.23       39.43     10.14 o 
   3   7   9       50.47       75.23     11.61 o 
   4   7   9      127.40      134.52     15.95 o 
   5   7   9      244.54      222.60     16.15 o 
   6   7   9       84.94      129.09     14.00 o 
   7   7   9       17.85       49.37     16.33 o 
  -9   8   9       17.61       67.12     16.84 o 
  -8   8   9       74.24      116.77     25.80 o 
  -7   8   9       20.38       68.04     19.49 o 
  -6   8   9       62.80       88.35     13.65 o 
  -5   8   9        2.49       23.52     18.63 o 
  -4   8   9       59.02       71.40      7.47 o 
  -3   8   9      251.21      263.74     14.96 o 
  -2   8   9      415.31      439.23     14.60 o 
  -1   8   9      297.73      366.14     15.12 o 
   0   8   9       27.30       50.36      8.86 o 
   1   8   9      515.15      505.30     26.76 o 
   2   8   9        4.55       24.11      9.27 o 
   3   8   9       13.76       19.21     11.86 o 
   4   8   9        0.47       28.59     14.15 o 
 -18   0  10     1174.15     1203.21     51.47 o 
 -17   0  10      765.25      722.45     56.25 o 
 -16   0  10      614.05      639.65     30.85 o 
 -15   0  10     1630.40     1581.76     39.87 o 
 -14   0  10     3589.30     3562.99     62.62 o 
 -13   0  10     1942.71     1925.44     36.58 o 
 -12   0  10       26.50       33.04      4.92 o 
 -11   0  10      261.73      222.74      7.29 o 
 -10   0  10        3.71       11.43      3.97 o 
  -9   0  10      416.11      472.03      8.40 o 
  -8   0  10     1367.19     1332.58     30.39 o 
  -7   0  10     1428.83     1356.24     18.22 o 
  -6   0  10     4633.34     4765.34     46.05 o 
  -5   0  10     9453.88     9497.10    105.79 o 
  -4   0  10     2993.11     2848.20     58.32 o 
  -3   0  10     6912.57     6446.59    100.90 o 
  -2   0  10     8527.12     8225.18     83.20 o 
  -1   0  10     8381.27     7823.20    150.76 o 
   0   0  10     2422.45     2455.29     29.52 o 
   1   0  10     5800.50     5581.16     57.91 o 
   2   0  10     3794.73     3778.49     59.10 o 
   3   0  10     2103.99     2081.76     24.68 o 
   4   0  10       77.26       95.31      6.08 o 
   5   0  10      105.35      110.89      6.79 o 
   6   0  10      802.52      865.24     22.10 o 
   7   0  10       39.68       55.45      8.35 o 
   8   0  10      580.22      571.55     16.10 o 
   9   0  10     1906.09     1900.68     47.47 o 
  10   0  10      147.68      133.16     12.34 o 
  11   0  10      875.35      961.27     25.83 o 
  12   0  10      459.96      440.66     30.69 o 
  13   0  10      408.06      386.97     36.41 o 
 -18   1  10      181.97      176.43     22.79 o 
 -17   1  10        2.20       -4.89     12.34 o 
 -16   1  10       34.92       30.23     11.63 o 
 -15   1  10      365.50      374.92     13.98 o 
 -14   1  10      166.97      165.15      7.84 o 
 -13   1  10       59.18       38.44      5.12 o 
 -12   1  10     1800.27     1813.97     14.19 o 
 -11   1  10     4820.19     4855.22     34.00 o 
 -10   1  10     6583.70     6570.22     43.47 o 
  -9   1  10     8339.16     8251.90     55.63 o 
  -8   1  10     5715.30     5569.12     38.08 o 
  -7   1  10     6358.21     6397.03     39.00 o 
  -6   1  10     2201.55     2043.46     13.67 o 
  -5   1  10     6007.63     6020.41     43.61 o 
  -4   1  10     2142.32     2173.34     16.90 o 
  -3   1  10     1430.51     1500.91     14.11 o 
  -2   1  10       38.29       62.09      3.07 o 
  -1   1  10      192.40      206.08      4.28 o 
   0   1  10     1147.77     1199.26     11.09 o 
   1   1  10     2546.66     2584.57     20.19 o 
   2   1  10     1475.40     1499.77     13.43 o 
   3   1  10     2350.96     2384.90     19.77 o 
   4   1  10     1487.05     1460.05     13.93 o 
   5   1  10     2827.71     2783.17     23.15 o 
   6   1  10     1716.98     1688.35     17.05 o 
   7   1  10      636.27      647.46     14.53 o 
   8   1  10      952.46      992.09     16.30 o 
   9   1  10     2782.66     2835.69     31.00 o 
  10   1  10      835.47      893.36     17.52 o 
  11   1  10       33.46       36.22     10.41 o 
  12   1  10      149.07      137.04     13.94 o 
  13   1  10       33.83       60.98     15.45 o 
 -18   2  10      530.28      519.95     30.90 o 
 -17   2  10     1048.26     1066.17     35.29 o 
 -16   2  10     1204.78     1233.97     33.10 o 
 -15   2  10      652.69      653.34     16.93 o 
 -14   2  10     1809.22     1785.42     24.01 o 
 -13   2  10      473.44      435.24     14.70 o 
 -12   2  10      147.74      137.21      5.17 o 
 -11   2  10     1148.16     1132.18     10.57 o 
 -10   2  10       29.61       48.06      2.88 o 
  -9   2  10       51.70       48.70      2.82 o 
  -8   2  10      414.92      425.27      5.47 o 
  -7   2  10      338.50      346.65      4.48 o 
  -6   2  10     2940.02     2905.17     19.96 o 
  -5   2  10      104.79       98.41      3.29 o 
  -4   2  10     4632.02     4442.38     32.83 o 
  -3   2  10     3316.60     3185.53     22.31 o 
  -2   2  10     5992.50     5912.88     45.02 o 
  -1   2  10     6492.89     6425.88     64.39 o 
   0   2  10     7221.37     7308.24     55.39 o 
   1   2  10     5105.43     5186.75     38.52 o 
   2   2  10     1754.53     1765.30     15.66 o 
   3   2  10      579.94      570.56      8.51 o 
   4   2  10     3266.66     3394.51     33.69 o 
   5   2  10      197.75      214.11      8.04 o 
   6   2  10      702.14      710.00     13.33 o 
   7   2  10      161.96      175.09      9.49 o 
   8   2  10      976.65      926.84     18.28 o 
   9   2  10      679.51      706.38     16.48 o 
  10   2  10       33.51       30.57     10.58 o 
  11   2  10      407.91      412.29     20.32 o 
  12   2  10      619.50      600.96     23.47 o 
 -17   3  10       12.92       35.22     22.78 o 
 -16   3  10        4.92       21.21     15.91 o 
 -15   3  10      561.33      586.05     22.31 o 
 -14   3  10      762.82      770.82     20.35 o 
 -13   3  10      973.83      989.01     16.16 o 
 -12   3  10     1621.54     1693.48     19.12 o 
 -11   3  10     1697.44     1726.30     15.80 o 
 -10   3  10     2341.06     2390.74     20.92 o 
  -9   3  10     4795.06     4668.75     40.46 o 
  -8   3  10     2611.76     2650.96     19.48 o 
  -7   3  10     2597.32     2600.90     18.31 o 
  -6   3  10     4592.16     4694.86     34.04 o 
  -5   3  10     1887.96     1919.40     16.04 o 
  -4   3  10      380.23      394.64      5.51 o 
  -3   3  10      998.44      973.53      9.26 o 
  -2   3  10        1.53        3.36      2.43 o 
  -1   3  10       57.38       74.01      3.35 o 
   0   3  10      983.40     1033.61     10.31 o 
   1   3  10     2812.90     2804.64     21.59 o 
   2   3  10      254.52      248.88      6.02 o 
   3   3  10     5143.50     5227.31     41.17 o 
   4   3  10     1736.36     1826.45     17.28 o 
   5   3  10     2316.31     2360.70     28.17 o 
   6   3  10     2026.49     2007.41     20.39 o 
   7   3  10     1526.80     1564.07     21.64 o 
   8   3  10      282.40      266.27     10.65 o 
   9   3  10      482.28      479.21     17.96 o 
  10   3  10      217.90      232.30     14.92 o 
  11   3  10       48.89       28.51     14.10 o 
  12   3  10       56.63       45.53     15.14 o 
 -17   4  10      497.14      558.28     55.35 o 
 -16   4  10      461.50      477.17     38.34 o 
 -15   4  10      694.51      682.85     24.62 o 
 -14   4  10      385.85      408.25     20.31 o 
 -13   4  10      557.31      593.56     14.58 o 
 -12   4  10       28.28       43.74      7.50 o 
 -11   4  10      168.21      186.65     10.77 o 
 -10   4  10      166.23      155.12      5.62 o 
  -9   4  10     1099.57     1045.49     11.20 o 
  -8   4  10       76.43       73.66      3.54 o 
  -7   4  10      916.66      933.51     10.40 o 
  -6   4  10     1439.75     1463.48     14.93 o 
  -5   4  10      531.86      493.83      7.78 o 
  -4   4  10      823.06      831.37      8.24 o 
  -3   4  10     1075.81     1180.73     10.83 o 
  -2   4  10     1735.70     1688.04     15.21 o 
  -1   4  10     4414.94     4374.18     29.93 o 
   0   4  10     2845.34     2757.52     20.87 o 
   1   4  10     4366.67     4318.13     32.24 o 
   2   4  10     1652.12     1731.75     15.62 o 
   3   4  10      254.55      229.97      5.95 o 
   4   4  10      857.95      801.01     10.68 o 
   5   4  10      186.18      185.89      7.29 o 
   6   4  10        0.96        0.96      7.34 o 
   7   4  10        6.75        5.38      7.68 o 
   8   4  10        7.46        1.99     10.15 o 
   9   4  10      559.38      597.13     19.34 o 
  10   4  10      401.97      422.97     21.34 o 
  11   4  10      300.80      299.68     25.63 o 
 -15   5  10        3.12       36.11     22.35 o 
 -14   5  10      117.06      107.28     28.19 o 
 -13   5  10      244.80      252.81     22.64 o 
 -12   5  10      989.61      976.62     38.50 o 
 -11   5  10     1111.80     1088.49     21.20 o 
 -10   5  10     1820.42     1901.24     48.56 o 
  -9   5  10     1592.84     1663.14     22.07 o 
  -8   5  10      251.77      278.31      7.71 o 
  -7   5  10     1613.28     1612.31     17.93 o 
  -6   5  10      923.38      932.59     12.79 o 
  -5   5  10     2579.29     2684.39     21.09 o 
  -4   5  10      719.46      666.08      9.43 o 
  -3   5  10       45.16       57.54      4.37 o 
  -2   5  10      239.62      232.09      6.36 o 
  -1   5  10      900.73      931.05     11.30 o 
   0   5  10      134.60      134.81      4.99 o 
   1   5  10       17.83       33.37      4.48 o 
   2   5  10       51.09       58.93      5.15 o 
   3   5  10     1412.83     1382.49     20.02 o 
   4   5  10     1457.99     1532.94     23.25 o 
   5   5  10     1045.80     1030.73     18.45 o 
   6   5  10      238.26      245.90     12.66 o 
   7   5  10      621.50      646.33     20.79 o 
   8   5  10      140.86      151.66     15.07 o 
   9   5  10      115.55      108.82     20.37 o 
  10   5  10      104.31       97.18     15.72 o 
 -14   6  10      361.80      327.92     41.03 o 
 -13   6  10       76.46       92.84     22.38 o 
 -12   6  10      166.77      193.31     17.24 o 
 -11   6  10       40.47       34.97     13.14 o 
 -10   6  10        1.51       -5.57     11.55 o 
  -9   6  10      150.17      138.18     11.30 o 
  -8   6  10       94.74       77.52      9.64 o 
  -7   6  10       99.18       90.77     10.69 o 
  -6   6  10      526.13      551.48     14.35 o 
  -5   6  10     1928.97     1873.12     20.54 o 
  -4   6  10      942.01      910.28     16.33 o 
  -3   6  10     1059.65     1065.89     21.75 o 
  -2   6  10      251.57      234.28      9.35 o 
  -1   6  10      604.58      608.68     12.70 o 
   0   6  10     1247.26     1244.11     16.75 o 
   1   6  10      827.32      786.16     13.80 o 
   2   6  10      105.10      126.26      7.70 o 
   3   6  10      189.10      173.77     12.21 o 
   4   6  10       70.43       75.89     12.60 o 
   5   6  10        9.68       23.79     12.27 o 
   6   6  10        1.49       23.70     12.08 o 
   7   6  10       40.59       51.84     12.18 o 
   8   6  10       16.13       31.33     12.05 o 
 -12   7  10      394.10      524.80     69.38 o 
 -11   7  10       53.35       35.84     26.12 o 
 -10   7  10      290.36      246.76     16.53 o 
  -9   7  10      204.43      234.85     16.89 o 
  -8   7  10      788.86      777.19     24.75 o 
  -7   7  10      418.95      418.02     20.58 o 
  -6   7  10      468.16      487.57     17.53 o 
  -5   7  10      149.09      134.62      8.62 o 
  -4   7  10       97.52       94.94      6.73 o 
  -3   7  10       13.45       16.64      7.53 o 
  -2   7  10      229.80      265.43     14.80 o 
  -1   7  10        9.97        9.63      8.07 o 
   0   7  10        1.38        2.87      8.31 o 
   1   7  10       42.11       29.34      9.95 o 
   2   7  10      126.52      133.59     18.70 o 
   3   7  10      281.49      275.02     15.67 o 
   4   7  10      169.60      183.70     14.82 o 
   5   7  10       47.80       63.95     12.53 o 
   6   7  10      188.98      177.89     14.45 o 
  -8   8  10        8.35       83.27     16.23 o 
  -7   8  10      245.71      270.48     35.05 o 
  -6   8  10       36.33       59.60     13.16 o 
  -5   8  10      468.54      477.50     21.68 o 
  -4   8  10      287.35      257.72     13.03 o 
  -3   8  10       69.79       78.06      8.58 o 
  -2   8  10       76.76       97.78     10.83 o 
  -1   8  10     1459.97     1459.19     23.35 o 
   0   8  10      121.62      157.81     17.72 o 
   1   8  10      183.81      181.66     11.75 o 
   2   8  10       35.79       52.31     13.79 o 
   3   8  10       93.61       80.69     12.91 o 
 -18   1  11        1.24      -16.44     19.53 o 
 -17   1  11       37.31       35.49     12.66 o 
 -16   1  11       40.63       32.44     11.29 o 
 -15   1  11       41.21       40.13      8.17 o 
 -14   1  11       32.56       18.82      5.64 o 
 -13   1  11       59.70       55.96      5.00 o 
 -12   1  11      144.61      133.52      4.72 o 
 -11   1  11      136.43      115.99      3.88 o 
 -10   1  11        2.45        3.42      2.72 o 
  -9   1  11      151.36      134.14      4.10 o 
  -8   1  11     1177.48     1229.21     11.63 o 
  -7   1  11      390.92      406.22      4.74 o 
  -6   1  11      687.25      679.61      6.22 o 
  -5   1  11       21.78       21.82      2.17 o 
  -4   1  11       60.32       87.87      4.00 o 
  -3   1  11      390.66      445.51      6.44 o 
  -2   1  11      119.19      137.90      4.41 o 
  -1   1  11     1485.00     1645.03     14.99 o 
   0   1  11      602.98      651.38      7.68 o 
   1   1  11        2.03        2.73      3.04 o 
   2   1  11        0.37        0.95      3.38 o 
   3   1  11      125.04      131.88      4.98 o 
   4   1  11      236.13      250.87      8.06 o 
   5   1  11       86.33       85.97      5.32 o 
   6   1  11      311.20      318.80     10.26 o 
   7   1  11        6.33        8.01      6.75 o 
   8   1  11       94.60      101.15      8.44 o 
   9   1  11        0.16        8.12      8.14 o 
  10   1  11      141.33      139.47     10.94 o 
  11   1  11       27.27       19.28     10.63 o 
  12   1  11        3.69       27.36     12.60 o 
 -18   2  11        2.27      -15.67     15.67 o 
 -17   2  11       30.85       33.58     13.01 o 
 -16   2  11      416.19      353.00     27.51 o 
 -15   2  11        1.17       -1.84      8.22 o 
 -14   2  11      466.64      448.59     13.35 o 
 -13   2  11       18.47       15.95      6.20 o 
 -12   2  11      718.84      739.58     11.05 o 
 -11   2  11      100.92       92.42      3.79 o 
 -10   2  11      338.74      271.60      5.06 o 
  -9   2  11        1.80       -2.36      2.36 o 
  -8   2  11      762.01      795.62      7.71 o 
  -7   2  11      476.38      525.53      5.99 o 
  -6   2  11        5.84        4.93      2.33 o 
  -5   2  11        0.10        0.61      2.36 o 
  -4   2  11      432.89      501.24      5.66 o 
  -3   2  11      235.51      247.10      4.37 o 
  -2   2  11      533.66      588.34      6.80 o 
  -1   2  11      825.07      884.62      8.93 o 
   0   2  11       65.44       71.21      3.44 o 
   1   2  11        1.57        9.00      2.96 o 
   2   2  11      339.15      343.64      8.04 o 
   3   2  11      159.20      177.89      7.78 o 
   4   2  11      539.88      540.81      8.74 o 
   5   2  11      135.08      126.83      5.41 o 
   6   2  11       77.08       81.69      6.86 o 
   7   2  11        7.60       25.50      7.39 o 
   8   2  11      134.66      142.47     11.27 o 
   9   2  11      424.84      385.78     15.03 o 
  10   2  11        5.18        5.74     11.40 o 
  11   2  11        5.33        6.36     12.17 o 
  12   2  11        3.75        2.44     12.91 o 
 -17   3  11       50.03       61.87     23.65 o 
 -16   3  11       84.26       77.07     14.97 o 
 -15   3  11      113.09      154.05     15.15 o 
 -14   3  11      100.93      108.06      9.53 o 
 -13   3  11       41.55       36.87      7.18 o 
 -12   3  11       33.18       22.51      5.88 o 
 -11   3  11      160.42      147.71      7.60 o 
 -10   3  11       76.46       65.95      3.99 o 
  -9   3  11     1747.83     1776.88     15.07 o 
  -8   3  11      178.76      159.19      5.82 o 
  -7   3  11      135.44      128.94      4.60 o 
  -6   3  11       95.22      111.02      4.79 o 
  -5   3  11     2792.98     2937.71     22.20 o 
  -4   3  11        2.98        4.82      2.61 o 
  -3   3  11      231.58      211.39      5.27 o 
  -2   3  11       11.40       23.96      3.04 o 
  -1   3  11      453.14      445.55      6.85 o 
   0   3  11      109.85      120.88      4.30 o 
   1   3  11      397.04      393.08      7.93 o 
   2   3  11      450.19      487.95      8.65 o 
   3   3  11        3.69       13.36      4.39 o 
   4   3  11        0.83        8.78      4.70 o 
   5   3  11      163.30      201.60      8.55 o 
   6   3  11      232.23      250.28     11.07 o 
   7   3  11       89.28       87.71      8.24 o 
   8   3  11       58.47       62.24     10.22 o 
   9   3  11        6.44       12.08     11.66 o 
  10   3  11       11.42       25.09     11.57 o 
  11   3  11       37.46       51.07     13.86 o 
 -17   4  11       19.57       52.11     20.39 o 
 -16   4  11       25.16       30.70     15.79 o 
 -15   4  11       55.19       54.68     13.69 o 
 -14   4  11       57.66       41.08     12.68 o 
 -13   4  11      435.75      402.08     13.70 o 
 -12   4  11      311.84      317.41     14.97 o 
 -11   4  11      170.43      175.58      8.65 o 
 -10   4  11       21.66       26.72      4.09 o 
  -9   4  11      164.82      125.25      4.87 o 
  -8   4  11      796.85      777.40     10.33 o 
  -7   4  11      131.64      133.84      6.72 o 
  -6   4  11       47.11       56.91      3.83 o 
  -5   4  11       53.42       68.83      3.83 o 
  -4   4  11       14.62        8.58      2.63 o 
  -3   4  11      744.80      686.57      8.58 o 
  -2   4  11      545.08      560.29      7.94 o 
  -1   4  11       20.31       22.95      3.19 o 
   0   4  11      202.86      192.42      6.35 o 
   1   4  11       30.76       50.63      3.35 o 
   2   4  11      235.81      261.84      6.20 o 
   3   4  11     1550.75     1514.24     19.36 o 
   4   4  11       39.97       42.10      5.41 o 
   5   4  11       20.14       24.42      5.78 o 
   6   4  11      347.11      329.83     13.30 o 
   7   4  11        6.19       -5.83      9.36 o 
   8   4  11        0.41        7.82     11.34 o 
   9   4  11      173.60      172.48     14.33 o 
  10   4  11       22.70       24.57     14.61 o 
 -15   5  11       42.10       18.31     21.24 o 
 -14   5  11      210.35      206.77     18.40 o 
 -13   5  11        2.56       -3.04     15.05 o 
 -12   5  11       56.55       63.90     20.17 o 
 -11   5  11      324.05      318.82     11.20 o 
 -10   5  11      115.60      101.50     11.84 o 
  -9   5  11      146.43      125.63      7.19 o 
  -8   5  11      312.72      278.38      8.90 o 
  -7   5  11      226.09      227.72     10.81 o 
  -6   5  11     1370.30     1386.89     14.82 o 
  -5   5  11     1389.91     1328.80     14.90 o 
  -4   5  11      860.01      854.20     11.17 o 
  -3   5  11       42.74       32.61      3.83 o 
  -2   5  11       12.76        5.92      4.16 o 
  -1   5  11       25.68       27.20      4.94 o 
   0   5  11       14.16       13.75      4.40 o 
   1   5  11      194.36      191.27      8.42 o 
   2   5  11       58.11       67.33      7.77 o 
   3   5  11        1.39       10.85      6.93 o 
   4   5  11       56.70       72.01      7.75 o 
   5   5  11      270.37      286.51     13.28 o 
   6   5  11      329.72      350.05     16.00 o 
   7   5  11       70.00       84.64     12.93 o 
   8   5  11       52.53       74.19     13.06 o 
   9   5  11       52.55       83.31     13.51 o 
 -14   6  11      212.13      231.63     44.16 o 
 -13   6  11       11.55       22.15     16.35 o 
 -12   6  11       24.68       17.66     15.09 o 
 -11   6  11      242.57      245.94     21.41 o 
 -10   6  11       72.78       80.18     12.94 o 
  -9   6  11      136.23      146.65     11.62 o 
  -8   6  11      151.25      157.10     12.44 o 
  -7   6  11       25.10       18.39      7.58 o 
  -6   6  11       23.50       33.41      7.39 o 
  -5   6  11      122.00      109.28      7.40 o 
  -4   6  11       69.60       47.03      6.81 o 
  -3   6  11       35.24       44.95      6.34 o 
  -2   6  11       41.00       52.19      8.11 o 
  -1   6  11      204.44      214.03     12.25 o 
   0   6  11      205.31      232.59     10.73 o 
   1   6  11        4.53        8.87      7.19 o 
   2   6  11      204.07      236.83     12.85 o 
   3   6  11       38.24       41.70     10.44 o 
   4   6  11      193.30      204.79     17.76 o 
   5   6  11      104.57      123.43     16.46 o 
   6   6  11      103.74      105.99     19.39 o 
   7   6  11       71.32       91.88     17.47 o 
   8   6  11        5.17       21.51     12.23 o 
 -12   7  11      203.02      240.80     51.67 o 
 -11   7  11       30.43       70.97     17.10 o 
 -10   7  11       59.87       46.52     15.18 o 
  -9   7  11      240.04      234.90     20.83 o 
  -8   7  11        3.56        1.01     12.55 o 
  -7   7  11      242.51      202.92     14.20 o 
  -6   7  11      236.76      272.69     18.03 o 
  -5   7  11      383.96      389.17     14.29 o 
  -4   7  11      131.07      128.25     10.34 o 
  -3   7  11      459.78      459.36     13.87 o 
  -2   7  11       83.56       80.91      8.71 o 
  -1   7  11        2.79       25.36      8.55 o 
   0   7  11       39.24       37.75     10.38 o 
   1   7  11       49.43       45.48     10.75 o 
   2   7  11      124.91      151.97     12.22 o 
   3   7  11       19.01       24.00     11.00 o 
   4   7  11       18.75       23.62     15.30 o 
   5   7  11        1.86       -4.19     17.04 o 
  -8   8  11        8.37       16.68     33.60 o 
  -7   8  11      119.40      156.51     16.53 o 
  -6   8  11       18.45       38.32     12.92 o 
  -5   8  11       14.78       41.94     13.01 o 
  -4   8  11       65.99      108.13     21.94 o 
  -3   8  11      134.76      130.26     15.35 o 
  -2   8  11       65.01       74.98      9.78 o 
  -1   8  11        7.88       30.39     12.72 o 
   0   8  11      258.31      281.54     18.23 o 
   1   8  11      176.11      213.66     22.00 o 
   2   8  11       43.79       51.40     11.06 o 
 -18   0  12      253.07      200.40     42.97 o 
 -17   0  12     1115.62     1158.78     67.66 o 
 -16   0  12     2228.82     2345.03     58.12 o 
 -15   0  12     1819.39     1915.71     36.70 o 
 -14   0  12     1319.57     1325.32     20.26 o 
 -13   0  12     1008.59     1033.40     13.66 o 
 -12   0  12     6642.95     6514.93     68.40 o 
 -11   0  12     8814.13     8978.45     92.30 o 
 -10   0  12     3434.83     3449.64     37.69 o 
  -9   0  12      514.35      555.56      8.92 o 
  -8   0  12       18.55       37.61      3.37 o 
  -7   0  12      224.57      291.66      6.55 o 
  -6   0  12       35.31       57.94      4.72 o 
  -5   0  12      484.12      458.74      9.15 o 
  -4   0  12     2128.79     2216.45     25.42 o 
  -3   0  12     4588.34     4695.98     48.70 o 
  -2   0  12     7253.70     7245.48     74.07 o 
  -1   0  12     6375.88     6404.30     65.93 o 
   0   0  12     6169.74     6159.84     63.74 o 
   1   0  12     3784.74     3844.17     41.31 o 
   2   0  12     3491.22     3506.07     38.92 o 
   3   0  12     2418.14     2429.76     30.11 o 
   4   0  12     1229.40     1272.31     21.24 o 
   5   0  12     3114.32     3042.17     35.62 o 
   6   0  12      160.62      209.81     12.36 o 
   7   0  12      499.83      533.89     16.89 o 
   8   0  12       95.77       96.03     10.47 o 
   9   0  12      642.00      679.31     21.24 o 
  10   0  12        1.59       12.11     15.06 o 
  11   0  12      467.80      419.95     30.27 o 
  12   0  12      130.68       71.09     19.79 o 
 -18   1  12      176.49      155.77     28.37 o 
 -17   1  12      319.83      335.72     25.52 o 
 -16   1  12      329.38      289.40     21.19 o 
 -15   1  12        3.74        7.83      8.19 o 
 -14   1  12        0.08       -5.39      5.39 o 
 -13   1  12      334.40      328.56      7.88 o 
 -12   1  12      808.21      832.79      9.86 o 
 -11   1  12       37.94       21.58      3.17 o 
 -10   1  12      231.97      224.95      5.13 o 
  -9   1  12     3129.30     3207.35     26.07 o 
  -8   1  12     6979.37     6899.28     42.22 o 
  -7   1  12     5418.51     5571.64     35.76 o 
  -6   1  12     8758.92     8428.36     58.32 o 
  -5   1  12     3642.03     3691.12     26.66 o 
  -4   1  12     4989.42     4951.17     40.07 o 
  -3   1  12     4242.54     4279.86     31.77 o 
  -2   1  12     2845.99     2894.75     24.63 o 
  -1   1  12     2241.27     2354.16     18.82 o 
   0   1  12     1035.94     1061.70     10.25 o 
   1   1  12       22.16       31.71      3.44 o 
   2   1  12      495.38      493.03      7.74 o 
   3   1  12      269.82      300.18      8.15 o 
   4   1  12     1322.09     1287.08     14.05 o 
   5   1  12      898.10      922.85     13.46 o 
   6   1  12      697.20      719.48     13.05 o 
   7   1  12     1234.30     1257.98     18.56 o 
   8   1  12      971.93      977.82     17.40 o 
   9   1  12      776.36      799.97     17.77 o 
  10   1  12       67.51       85.16     11.52 o 
  11   1  12      696.90      716.59     22.19 o 
  12   1  12      463.88      419.03     26.24 o 
 -18   2  12      199.31      229.94     22.06 o 
 -17   2  12     1697.10     1767.29     32.75 o 
 -16   2  12      430.09      438.48     36.55 o 
 -15   2  12     1521.67     1614.94     24.20 o 
 -14   2  12     2572.04     2687.20     30.35 o 
 -13   2  12     1383.58     1372.53     16.87 o 
 -12   2  12     3332.76     3306.17     26.83 o 
 -11   2  12     1822.31     1799.96     14.22 o 
 -10   2  12      536.38      490.17      6.36 o 
  -9   2  12      450.36      437.64      6.66 o 
  -8   2  12     3225.13     3302.07     22.26 o 
  -7   2  12      495.28      470.80      5.92 o 
  -6   2  12      211.19      221.08      4.68 o 
  -5   2  12      486.11      529.03      6.49 o 
  -4   2  12     3132.97     3184.67     23.40 o 
  -3   2  12      312.49      291.64      4.95 o 
  -2   2  12      934.04      931.23      9.43 o 
  -1   2  12     3899.02     3719.52     31.48 o 
   0   2  12     3211.45     3172.65     24.83 o 
   1   2  12     3160.74     3280.50     25.67 o 
   2   2  12     3177.01     3177.02     25.65 o 
   3   2  12     3067.75     3108.54     34.56 o 
   4   2  12      939.88      934.18     13.13 o 
   5   2  12      722.45      733.53     12.91 o 
   6   2  12      455.77      454.07     12.22 o 
   7   2  12      723.37      731.37     17.90 o 
   8   2  12      285.35      295.72     13.65 o 
   9   2  12      139.01      114.79     11.70 o 
  10   2  12      167.95      137.90     14.70 o 
  11   2  12      303.60      277.20     23.22 o 
 -17   3  12      126.81      137.05     24.14 o 
 -16   3  12      152.05      145.95     24.18 o 
 -15   3  12        0.85        6.96     12.36 o 
 -14   3  12       27.90       26.65      9.04 o 
 -13   3  12      135.74      145.96      8.17 o 
 -12   3  12     1137.24     1131.84     14.68 o 
 -11   3  12      514.47      521.99      9.88 o 
 -10   3  12     1808.89     1820.25     16.36 o 
  -9   3  12     1905.22     2032.51     16.80 o 
  -8   3  12     2925.81     3047.86     23.87 o 
  -7   3  12     1941.77     1937.34     16.12 o 
  -6   3  12     9295.76     9117.92     61.27 o 
  -5   3  12      393.89      377.49      6.09 o 
  -4   3  12     5017.47     5031.59     37.77 o 
  -3   3  12     4093.36     4153.81     29.05 o 
  -2   3  12     2126.92     2136.58     17.21 o 
  -1   3  12     1596.28     1661.26     14.68 o 
   0   3  12      737.49      734.88      9.14 o 
   1   3  12        3.93        3.38      3.49 o 
   2   3  12       84.18       85.76      4.94 o 
   3   3  12      772.48      834.12     15.73 o 
   4   3  12      300.76      309.37      9.30 o 
   5   3  12      648.55      633.13     14.87 o 
   6   3  12     1513.02     1587.74     25.57 o 
   7   3  12     2053.24     2016.38     27.27 o 
   8   3  12     1060.81     1062.15     32.76 o 
   9   3  12     1037.88     1045.92     22.94 o 
  10   3  12      332.75      310.64     18.27 o 
  11   3  12      181.67      150.24     26.75 o 
 -17   4  12      686.36      765.51     44.97 o 
 -16   4  12      464.33      539.35     31.80 o 
 -15   4  12     1049.76     1121.91     28.22 o 
 -14   4  12      677.28      692.36     22.81 o 
 -13   4  12     1000.53     1035.40     22.89 o 
 -12   4  12      925.45      879.41     20.67 o 
 -11   4  12     1089.91     1098.27     14.41 o 
 -10   4  12      296.25      324.41      9.36 o 
  -9   4  12      356.34      369.75     10.95 o 
  -8   4  12      119.61      105.75      6.39 o 
  -7   4  12       12.42       11.53      3.40 o 
  -6   4  12      119.39      109.58      5.21 o 
  -5   4  12        4.75        3.79      2.68 o 
  -4   4  12     2593.46     2696.10     21.27 o 
  -3   4  12      895.25      862.16      9.99 o 
  -2   4  12      982.95      951.30     10.31 o 
  -1   4  12      535.89      565.35      7.99 o 
   0   4  12      373.74      363.87      7.60 o 
   1   4  12     1872.50     1865.83     16.38 o 
   2   4  12     1087.75     1088.03     13.11 o 
   3   4  12     2218.90     2150.94     26.03 o 
   4   4  12      939.13      960.99     16.51 o 
   5   4  12      882.18      888.62     17.46 o 
   6   4  12       20.71        8.54      8.30 o 
   7   4  12      683.94      689.24     19.31 o 
   8   4  12        6.38       -4.19     10.99 o 
   9   4  12       12.14       13.72     12.39 o 
  10   4  12        5.70       29.48     13.56 o 
 -15   5  12       10.04        8.08     41.16 o 
 -14   5  12       23.41       18.76     15.43 o 
 -13   5  12       16.23       -3.61     12.95 o 
 -12   5  12       93.84       73.38     18.11 o 
 -11   5  12      138.28      139.50     11.88 o 
 -10   5  12      830.07      763.98     15.55 o 
  -9   5  12      666.58      640.26     12.38 o 
  -8   5  12     1500.66     1451.44     17.89 o 
  -7   5  12     1660.25     1678.65     20.37 o 
  -6   5  12     1210.50     1276.51     14.71 o 
  -5   5  12      949.67      956.82     12.06 o 
  -4   5  12      968.25      937.06     11.67 o 
  -3   5  12     1516.93     1617.50     26.36 o 
  -2   5  12     1238.01     1185.46     15.74 o 
  -1   5  12      426.44      428.45     12.01 o 
   0   5  12       16.13       23.35      5.50 o 
   1   5  12       46.29       53.81      7.10 o 
   2   5  12      421.40      379.29     12.73 o 
   3   5  12        3.06        4.59      7.69 o 
   4   5  12      201.23      232.69     11.01 o 
   5   5  12      116.45      130.27     10.85 o 
   6   5  12      783.12      765.99     20.25 o 
   7   5  12      711.30      720.79     25.71 o 
   8   5  12      138.39      156.58     27.06 o 
   9   5  12      346.07      403.87     23.84 o 
 -14   6  12     1120.09     1119.27     57.47 o 
 -13   6  12      326.05      306.15     30.99 o 
 -12   6  12      613.45      590.87     34.29 o 
 -11   6  12      258.00      260.19     27.38 o 
 -10   6  12      545.04      552.88     25.43 o 
  -9   6  12       33.33       17.05      7.55 o 
  -8   6  12      223.28      199.07     12.50 o 
  -7   6  12       10.59        8.98      9.65 o 
  -6   6  12       22.17       37.98      6.18 o 
  -5   6  12       58.50       48.67      6.33 o 
  -4   6  12      341.29      357.27     10.73 o 
  -3   6  12     1050.34     1060.50     17.73 o 
  -2   6  12     1581.39     1540.85     19.53 o 
  -1   6  12      635.45      664.31     13.99 o 
   0   6  12      563.72      565.39     13.80 o 
   1   6  12       33.06       28.43      7.27 o 
   2   6  12     1008.83     1024.22     20.63 o 
   3   6  12      798.30      782.76     20.62 o 
   4   6  12      330.45      324.38     19.78 o 
   5   6  12       91.67       63.20     21.83 o 
   6   6  12       48.57       31.01     11.83 o 
   7   6  12        4.27       33.73     11.83 o 
 -11   7  12      413.39      447.36     23.80 o 
 -10   7  12       28.74       21.32     15.10 o 
  -9   7  12      237.30      188.28     17.86 o 
  -8   7  12      114.94      106.74     14.97 o 
  -7   7  12      259.76      263.89     20.67 o 
  -6   7  12      441.78      473.84     18.29 o 
  -5   7  12      412.50      370.71     15.95 o 
  -4   7  12      412.41      377.51     12.86 o 
  -3   7  12      288.20      283.63     14.75 o 
  -2   7  12       13.99       22.56      8.35 o 
  -1   7  12      180.17      187.41     11.77 o 
   0   7  12      153.08      154.13     23.41 o 
   1   7  12       14.19       29.99     12.53 o 
   2   7  12       11.26       12.66     10.13 o 
   3   7  12       18.82       17.46     10.97 o 
   4   7  12       68.49       73.88     15.36 o 
   5   7  12      142.75      178.57     25.81 o 
  -8   8  12        3.08      109.46     30.47 o 
  -7   8  12        6.77       -0.46     25.17 o 
  -6   8  12       27.94       55.75     13.78 o 
  -5   8  12       15.90       42.47     12.90 o 
  -4   8  12      343.74      359.94     23.35 o 
  -3   8  12       13.21       27.64      9.83 o 
  -2   8  12      706.75      688.12     17.44 o 
  -1   8  12       36.93       59.97     10.52 o 
   0   8  12       15.58       22.15      8.99 o 
   1   8  12      584.39      661.00     60.26 o 
 -18   1  13       25.74        3.20     15.04 o 
 -17   1  13       54.86       49.94     12.44 o 
 -16   1  13      155.99      159.16     16.88 o 
 -15   1  13      123.11      139.74      8.90 o 
 -14   1  13       71.66       68.95      4.70 o 
 -13   1  13      112.03       95.05      5.73 o 
 -12   1  13       72.09       60.05      4.37 o 
 -11   1  13      165.92      177.89      5.20 o 
 -10   1  13       52.51       26.24      3.05 o 
  -9   1  13       36.75       50.98      2.36 o 
  -8   1  13      265.21      266.20      4.82 o 
  -7   1  13      428.80      472.09      6.31 o 
  -6   1  13      867.25      893.62      9.06 o 
  -5   1  13      267.93      276.55      5.12 o 
  -4   1  13       46.38       56.32      3.35 o 
  -3   1  13      300.78      315.05      5.80 o 
  -2   1  13       12.18        9.94      2.98 o 
  -1   1  13      435.49      466.47      6.88 o 
   0   1  13       20.43       28.01      3.40 o 
   1   1  13       70.81       84.33      4.05 o 
   2   1  13      713.02      747.16     10.07 o 
   3   1  13       27.35       32.75      4.81 o 
   4   1  13        0.62        3.63      4.57 o 
   5   1  13       98.64      102.86      7.12 o 
   6   1  13        6.56       13.68      7.81 o 
   7   1  13       97.92      105.47      8.75 o 
   8   1  13        0.07       -8.46      8.46 o 
   9   1  13      149.50      154.47     10.77 o 
  10   1  13       52.82       49.93     12.13 o 
  11   1  13       24.20       31.66     16.09 o 
 -18   2  13       70.02       57.37     21.33 o 
 -17   2  13       78.67       84.85     13.32 o 
 -16   2  13        5.73       -5.49     13.66 o 
 -15   2  13       17.03       19.23      8.92 o 
 -14   2  13      310.25      343.62     10.31 o 
 -13   2  13      220.84      207.49      8.01 o 
 -12   2  13      490.27      430.06      8.87 o 
 -11   2  13      150.00      137.01      6.84 o 
 -10   2  13      225.03      195.76      6.49 o 
  -9   2  13      882.84      885.58      8.65 o 
  -8   2  13      351.52      317.21      5.96 o 
  -7   2  13       12.35        7.05      2.67 o 
  -6   2  13      778.52      802.19      8.48 o 
  -5   2  13      472.06      462.15      5.40 o 
  -4   2  13      610.66      631.53      7.03 o 
  -3   2  13        0.21        1.85      3.31 o 
  -2   2  13      181.97      185.65      5.56 o 
  -1   2  13      222.82      244.70      7.37 o 
   0   2  13      246.36      254.63      6.06 o 
   1   2  13      201.67      223.16      6.65 o 
   2   2  13      449.76      421.07     12.45 o 
   3   2  13       49.12       49.81      5.09 o 
   4   2  13      497.06      490.11     11.02 o 
   5   2  13       39.34       47.83      6.94 o 
   6   2  13      160.64      157.82      9.76 o 
   7   2  13      132.52      146.07     10.29 o 
   8   2  13      270.84      256.45     12.22 o 
   9   2  13        5.06      -12.28     12.28 o 
  10   2  13        9.10       -8.67     15.83 o 
  11   2  13       82.63       74.86     13.86 o 
 -17   3  13      114.92      128.30     24.77 o 
 -16   3  13       42.32       43.47     17.01 o 
 -15   3  13        1.43       11.84     12.21 o 
 -14   3  13       87.44       98.93      7.92 o 
 -13   3  13      176.76      218.15      9.62 o 
 -12   3  13        1.59        0.43      6.03 o 
 -11   3  13      291.58      254.81      7.86 o 
 -10   3  13      141.35      132.36      6.03 o 
  -9   3  13       30.67       25.37      3.88 o 
  -8   3  13     1009.55      908.71     10.90 o 
  -7   3  13      177.19      204.01      4.57 o 
  -6   3  13     1100.58     1156.72     11.92 o 
  -5   3  13        2.81        7.41      3.07 o 
  -4   3  13       72.65       83.43      3.89 o 
  -3   3  13     2074.41     2142.28     17.19 o 
  -2   3  13      126.41      160.08      5.52 o 
  -1   3  13       20.73       32.66      4.46 o 
   0   3  13       31.02       43.09      3.97 o 
   1   3  13      217.39      216.97      7.05 o 
   2   3  13      214.72      227.53      7.79 o 
   3   3  13      453.38      457.86     11.48 o 
   4   3  13        0.13       -4.50      6.96 o 
   5   3  13       90.31      102.86      8.42 o 
   6   3  13        8.23       12.86      8.47 o 
   7   3  13      255.04      234.32     14.55 o 
   8   3  13       79.35       86.83     13.03 o 
   9   3  13       16.40       16.95     12.36 o 
  10   3  13        8.95       21.52     12.88 o 
 -16   4  13        9.72       16.12     17.74 o 
 -15   4  13       39.41       14.85     15.48 o 
 -14   4  13        8.00       -1.53     12.34 o 
 -13   4  13       78.80       68.71     15.60 o 
 -12   4  13        2.99       -5.61      6.84 o 
 -11   4  13      503.43      460.60     10.60 o 
 -10   4  13      537.18      483.75     11.07 o 
  -9   4  13      588.50      548.39     10.59 o 
  -8   4  13       44.88       54.59      4.15 o 
  -7   4  13        8.01        6.96      3.84 o 
  -6   4  13       15.51       27.53      4.01 o 
  -5   4  13      917.05      920.93      9.99 o 
  -4   4  13      157.12      167.88      6.90 o 
  -3   4  13       11.02       16.57      3.97 o 
  -2   4  13        2.53        8.94      2.90 o 
  -1   4  13      130.39      148.34      5.89 o 
   0   4  13      699.20      677.09     10.64 o 
   1   4  13      141.29      136.45      5.92 o 
   2   4  13       25.09       13.19      5.36 o 
   3   4  13       86.89       89.69      8.89 o 
   4   4  13        2.41        4.13      6.63 o 
   5   4  13      443.24      446.86     15.75 o 
   6   4  13      235.02      262.69     13.44 o 
   7   4  13      208.31      192.81     13.56 o 
   8   4  13       66.81       85.92     13.51 o 
   9   4  13       31.09       19.12     12.95 o 
 -15   5  13       23.47       -3.54     29.63 o 
 -14   5  13      119.36      111.36     16.79 o 
 -13   5  13       25.78       29.07     13.78 o 
 -12   5  13      169.96      179.76     14.68 o 
 -11   5  13       85.71       94.87     11.08 o 
 -10   5  13       45.35       37.28      6.97 o 
  -9   5  13       38.32       36.00      7.97 o 
  -8   5  13      197.62      198.86      8.53 o 
  -7   5  13      139.92      138.39      6.17 o 
  -6   5  13       40.30       51.18      6.01 o 
  -5   5  13       64.20       65.69      5.19 o 
  -4   5  13      744.05      831.02     11.74 o 
  -3   5  13     1296.33     1256.06     15.38 o 
  -2   5  13     1315.45     1258.59     16.86 o 
  -1   5  13      173.55      169.90      7.94 o 
   0   5  13       43.32       52.97      6.25 o 
   1   5  13        4.00        6.73      7.06 o 
   2   5  13      516.93      510.99     15.53 o 
   3   5  13        0.70        7.99      7.72 o 
   4   5  13        0.13       16.38      9.20 o 
   5   5  13       49.69       51.08     10.87 o 
   6   5  13       35.26       57.33     11.01 o 
   7   5  13      102.85      121.33     13.58 o 
   8   5  13      187.80      155.36     18.03 o 
 -14   6  13      133.84      155.03     21.20 o 
 -13   6  13      106.57      110.78     33.20 o 
 -12   6  13      442.08      449.04     31.22 o 
 -11   6  13      152.46      152.35     20.39 o 
 -10   6  13       28.22       33.91     14.92 o 
  -9   6  13      174.44      174.06     17.52 o 
  -8   6  13       81.72       72.50     10.04 o 
  -7   6  13      396.93      406.66     14.62 o 
  -6   6  13      359.54      365.80     13.39 o 
  -5   6  13        5.45        6.98      6.24 o 
  -4   6  13       74.20       84.32      7.06 o 
  -3   6  13      195.79      170.61     10.84 o 
  -2   6  13       38.57       55.24      7.57 o 
  -1   6  13       26.18       38.10      7.58 o 
   0   6  13      101.63       93.29      8.50 o 
   1   6  13       86.57       83.76     13.25 o 
   2   6  13      265.20      301.40     14.66 o 
   3   6  13        2.57        2.83     10.64 o 
   4   6  13       17.34       30.63     14.30 o 
   5   6  13       34.02       31.71     12.37 o 
   6   6  13       19.07       20.08     12.23 o 
 -11   7  13      251.63      210.57     18.90 o 
 -10   7  13       91.12      122.38     16.64 o 
  -9   7  13      101.90      114.26     17.30 o 
  -8   7  13       43.89       17.28     14.45 o 
  -7   7  13       14.29       34.42     15.08 o 
  -6   7  13       43.74       48.67     11.58 o 
  -5   7  13       23.42       23.70     10.58 o 
  -4   7  13       60.66       78.35      8.25 o 
  -3   7  13      291.70      311.69     14.21 o 
  -2   7  13       10.23       16.73      8.32 o 
  -1   7  13      468.22      431.66     22.72 o 
   0   7  13      529.56      511.73     18.36 o 
   1   7  13        1.57        6.12     11.02 o 
   2   7  13       10.33        4.66      9.94 o 
   3   7  13      106.06       95.54     19.55 o 
   4   7  13        0.76       21.13     14.86 o 
  -7   8  13       96.72      145.43     36.54 o 
  -6   8  13        1.37        8.77     20.88 o 
  -5   8  13       14.95       25.36     17.54 o 
  -4   8  13      123.68      120.53     11.48 o 
  -3   8  13      165.00      156.31     11.59 o 
  -2   8  13        4.65       40.70     13.71 o 
  -1   8  13      134.20      129.49     10.25 o 
 -18   0  14        6.32        8.88     25.79 o 
 -17   0  14       32.68       23.91     20.02 o 
 -16   0  14      389.36      387.20     29.38 o 
 -15   0  14      434.77      482.67     13.72 o 
 -14   0  14     2820.30     2977.81     38.80 o 
 -13   0  14     2543.24     2517.70     32.89 o 
 -12   0  14     1204.29     1256.74     16.74 o 
 -11   0  14      704.67      730.13     13.67 o 
 -10   0  14     3202.04     3010.75     33.68 o 
  -9   0  14    11749.51    11459.02    108.35 o 
  -8   0  14    11419.47    11110.79    104.94 o 
  -7   0  14     5440.32     5500.46     58.14 o 
  -6   0  14      244.94      244.83      8.38 o 
  -5   0  14       25.15       23.03      4.39 o 
  -4   0  14      268.53      288.26      8.13 o 
  -3   0  14       24.67       46.89      3.99 o 
  -2   0  14       44.38       49.92      4.46 o 
  -1   0  14     1189.87     1180.66     15.84 o 
   0   0  14     3623.11     3760.33     44.82 o 
   1   0  14     4026.48     4075.69     44.22 o 
   2   0  14     6253.81     6280.24     66.81 o 
   3   0  14      983.02     1015.75     22.96 o 
   4   0  14     2991.43     3023.51     43.59 o 
   5   0  14     1251.87     1214.54     24.66 o 
   6   0  14      623.78      678.76     17.30 o 
   7   0  14      631.42      607.94     18.10 o 
   8   0  14      438.78      426.62     21.40 o 
   9   0  14      219.40      216.23     17.48 o 
  10   0  14       77.65      104.76     19.53 o 
 -18   1  14      514.79      439.36     29.89 o 
 -17   1  14      847.86      860.96     34.03 o 
 -16   1  14      520.31      512.19     18.93 o 
 -15   1  14      438.58      452.36     13.71 o 
 -14   1  14      396.99      400.10      9.78 o 
 -13   1  14      170.72      178.84      6.43 o 
 -12   1  14       18.97        0.72      3.97 o 
 -11   1  14      243.75      184.93      5.21 o 
 -10   1  14      763.48      788.87      8.69 o 
  -9   1  14     1151.25     1192.20      9.92 o 
  -8   1  14       21.84       24.21      2.80 o 
  -7   1  14     2358.23     2392.26     18.81 o 
  -6   1  14     3446.45     3535.18     28.57 o 
  -5   1  14     5780.55     5771.89     42.74 o 
  -4   1  14     4192.14     4392.18     34.59 o 
  -3   1  14     4343.56     4338.37     32.64 o 
  -2   1  14     2525.18     2570.56     21.48 o 
  -1   1  14     3105.04     3049.61     25.09 o 
   0   1  14     2445.15     2484.11     21.30 o 
   1   1  14      665.91      679.85      8.74 o 
   2   1  14     1374.33     1397.96     14.94 o 
   3   1  14      382.20      369.82     10.80 o 
   4   1  14      215.12      233.30      8.96 o 
   5   1  14        0.66        6.00      7.21 o 
   6   1  14      338.26      319.57     12.46 o 
   7   1  14      246.27      242.39     10.65 o 
   8   1  14      456.66      451.00     16.73 o 
   9   1  14      202.31      205.67     12.56 o 
  10   1  14      784.89      762.84     23.05 o 
 -18   2  14       50.73       53.36     24.92 o 
 -17   2  14       55.23       19.24     12.70 o 
 -16   2  14       90.69       92.15     19.22 o 
 -15   2  14     1259.30     1334.76     29.36 o 
 -14   2  14     1104.92     1127.43     13.84 o 
 -13   2  14     1299.96     1319.47     13.69 o 
 -12   2  14     2074.65     2209.59     23.13 o 
 -11   2  14     2990.48     3065.91     31.69 o 
 -10   2  14     3023.08     2922.13     22.90 o 
  -9   2  14     4507.50     4562.84     35.10 o 
  -8   2  14     2805.69     2769.80     20.56 o 
  -7   2  14       27.43       42.76      3.53 o 
  -6   2  14     5297.75     5317.80     39.60 o 
  -5   2  14      160.03      157.58      4.68 o 
  -4   2  14       11.95       10.38      3.09 o 
  -3   2  14      358.59      371.96      6.72 o 
  -2   2  14      630.15      641.98      8.54 o 
  -1   2  14     2063.57     2051.58     18.47 o 
   0   2  14      116.18      134.78      4.93 o 
   1   2  14     2259.07     2239.83     19.20 o 
   2   2  14     3057.83     3027.67     27.34 o 
   3   2  14     1265.28     1287.51     16.15 o 
   4   2  14     1816.60     1855.46     22.01 o 
   5   2  14     1331.18     1360.58     19.54 o 
   6   2  14      766.11      792.59     23.46 o 
   7   2  14      283.06      345.42     17.76 o 
   8   2  14      358.50      331.58     18.23 o 
   9   2  14       45.27       20.90     12.00 o 
  10   2  14      149.97       95.95     12.59 o 
 -17   3  14     1857.33     2007.35     66.13 o 
 -16   3  14      473.61      481.26     26.36 o 
 -15   3  14      647.98      688.77     19.95 o 
 -14   3  14      178.87      173.74     10.90 o 
 -13   3  14      281.32      262.52     10.61 o 
 -12   3  14       49.65       39.10      7.08 o 
 -11   3  14        8.20        3.59      5.44 o 
 -10   3  14      376.36      327.80      8.25 o 
  -9   3  14     1455.36     1455.21     15.83 o 
  -8   3  14      106.78      122.17      4.13 o 
  -7   3  14     2727.97     2816.52     22.97 o 
  -6   3  14     2677.35     2778.45     24.62 o 
  -5   3  14     1087.82     1113.16     11.18 o 
  -4   3  14     4716.56     4794.09     38.18 o 
  -3   3  14     2147.13     2061.70     16.81 o 
  -2   3  14      574.01      588.50      9.09 o 
  -1   3  14     2733.58     2738.41     24.68 o 
   0   3  14     2685.94     2671.55     24.27 o 
   1   3  14     1632.75     1696.68     17.00 o 
   2   3  14     1542.95     1550.44     18.28 o 
   3   3  14      282.47      267.44     10.09 o 
   4   3  14        7.56       -2.41      7.36 o 
   5   3  14        6.71        0.21      9.08 o 
   6   3  14      162.20      173.04     13.59 o 
   7   3  14        6.51      -11.00     11.00 o 
   8   3  14      268.28      255.03     18.84 o 
   9   3  14      432.61      390.27     18.03 o 
 -16   4  14      227.95      227.73     25.23 o 
 -15   4  14      171.00      143.77     21.70 o 
 -14   4  14      902.74      911.21     21.50 o 
 -13   4  14     1444.82     1480.12     25.24 o 
 -12   4  14     1484.64     1440.17     18.59 o 
 -11   4  14     1075.62     1049.10     19.08 o 
 -10   4  14     1229.92     1194.87     18.97 o 
  -9   4  14     1349.38     1358.86     16.62 o 
  -8   4  14     1335.45     1386.66     14.90 o 
  -7   4  14      408.97      465.90      8.31 o 
  -6   4  14      293.17      303.33      6.14 o 
  -5   4  14      130.51      135.04      5.34 o 
  -4   4  14       35.02       32.00      5.05 o 
  -3   4  14       12.86       19.51      4.73 o 
  -2   4  14      220.28      249.48      7.51 o 
  -1   4  14     1806.22     1804.01     21.65 o 
   0   4  14     1080.99     1085.39     15.09 o 
   1   4  14      712.20      717.46     11.91 o 
   2   4  14      432.14      459.40     12.18 o 
   3   4  14      289.03      301.58     11.24 o 
   4   4  14     1192.50     1225.99     18.41 o 
   5   4  14      537.20      546.56     17.71 o 
   6   4  14      612.90      621.31     24.50 o 
   7   4  14      566.11      577.55     19.76 o 
   8   4  14       18.92       42.01     13.49 o 
 -15   5  14      237.00      160.02     36.88 o 
 -14   5  14      116.63       96.02     24.61 o 
 -13   5  14      153.84      155.31     15.56 o 
 -12   5  14       20.14       18.67     13.04 o 
 -11   5  14        6.37        2.67      8.21 o 
 -10   5  14       97.13      102.01     11.32 o 
  -9   5  14      238.05      224.11      8.90 o 
  -8   5  14      581.16      565.17     11.81 o 
  -7   5  14      680.13      681.20     11.06 o 
  -6   5  14      672.47      688.11     11.59 o 
  -5   5  14     1317.23     1286.26     14.40 o 
  -4   5  14     1070.25     1067.60     15.15 o 
  -3   5  14     1130.81     1122.53     15.47 o 
  -2   5  14     1065.68     1044.80     16.44 o 
  -1   5  14      399.16      406.44     10.90 o 
   0   5  14     1200.58     1212.34     18.51 o 
   1   5  14      203.87      208.62     12.24 o 
   2   5  14      342.16      336.18     17.33 o 
   3   5  14       67.90       46.27     10.01 o 
   4   5  14       69.86       79.17     10.92 o 
   5   5  14        0.67        7.02     10.36 o 
   6   5  14      154.90      161.03     16.42 o 
   7   5  14       19.39       50.70     13.76 o 
 -13   6  14      127.62      158.83     26.27 o 
 -12   6  14      276.55      261.53     35.15 o 
 -11   6  14     1445.83     1471.64     32.65 o 
 -10   6  14      336.68      322.99     37.67 o 
  -9   6  14      696.26      683.66     25.01 o 
  -8   6  14      589.58      607.86     15.49 o 
  -7   6  14      275.51      299.94     18.19 o 
  -6   6  14      214.94      208.96     14.57 o 
  -5   6  14      139.71      134.57      7.49 o 
  -4   6  14       92.89       87.58      7.74 o 
  -3   6  14       28.92       35.48      7.73 o 
  -2   6  14       28.20       31.18      8.01 o 
  -1   6  14      718.74      770.89     16.56 o 
   0   6  14      768.23      743.03     19.09 o 
   1   6  14      432.54      471.85     17.44 o 
   2   6  14      693.35      683.90     18.58 o 
   3   6  14       10.31       17.71     13.26 o 
   4   6  14      252.74      219.34     19.77 o 
   5   6  14      480.34      520.84     28.29 o 
 -11   7  14       14.20       27.48     17.26 o 
 -10   7  14       33.30       57.98     25.89 o 
  -9   7  14      781.22      779.36     29.81 o 
  -8   7  14       79.12       88.16     16.24 o 
  -7   7  14      143.86      126.54     17.87 o 
  -6   7  14      133.98      166.54     22.78 o 
  -5   7  14      320.08      320.39     16.69 o 
  -4   7  14      615.93      605.41     15.41 o 
  -3   7  14      224.23      232.14     11.21 o 
  -2   7  14      321.04      317.83     15.40 o 
  -1   7  14      115.83      111.32     13.64 o 
   0   7  14      194.70      197.17     12.34 o 
   1   7  14        2.69        1.07      9.66 o 
   2   7  14       51.51       74.54     15.02 o 
   3   7  14      108.19      111.73     13.20 o 
  -5   8  14        9.48       45.37     13.93 o 
  -4   8  14        2.40        4.54     13.98 o 
  -3   8  14       65.12       63.52     11.37 o 
 -18   1  15        2.31      -18.77     18.77 o 
 -17   1  15       30.73       30.76     19.08 o 
 -16   1  15      104.93      107.19     11.82 o 
 -15   1  15       39.19       46.00      7.60 o 
 -14   1  15       51.99       58.19      6.18 o 
 -13   1  15       26.28       21.85      5.20 o 
 -12   1  15       79.34       57.34      5.20 o 
 -11   1  15       19.08        5.90      3.86 o 
 -10   1  15      156.69      142.24      4.27 o 
  -9   1  15       88.20      107.11      4.00 o 
  -8   1  15      181.79      168.03      5.02 o 
  -7   1  15       45.19       45.41      3.70 o 
  -6   1  15      134.83      145.86      4.94 o 
  -5   1  15      209.37      224.49      6.02 o 
  -4   1  15      119.05      136.27      5.51 o 
  -3   1  15      106.93      123.91      4.25 o 
  -2   1  15       90.62       96.44      4.29 o 
  -1   1  15        1.10        4.98      3.49 o 
   0   1  15      202.24      192.53      6.16 o 
   1   1  15       90.12      105.88      5.02 o 
   2   1  15        6.80       12.56      4.19 o 
   3   1  15      101.39      112.15      9.40 o 
   4   1  15      435.68      416.43     12.01 o 
   5   1  15       10.25       10.65      7.96 o 
   6   1  15       46.34       41.05      8.29 o 
   7   1  15        7.13       16.57      8.95 o 
   8   1  15       97.66      104.67     11.12 o 
   9   1  15      141.51      140.83     17.82 o 
  10   1  15        4.61      -14.65     14.65 o 
 -18   2  15      382.16      301.29     36.35 o 
 -17   2  15        0.27        3.65     14.51 o 
 -16   2  15       59.71       74.23     11.78 o 
 -15   2  15       86.65      114.40      8.29 o 
 -14   2  15       69.83       63.70      6.22 o 
 -13   2  15       27.41       32.03      5.65 o 
 -12   2  15        6.89        2.18      5.12 o 
 -11   2  15      260.67      283.77      9.57 o 
 -10   2  15      192.79      165.14      5.35 o 
  -9   2  15      488.57      481.70      7.91 o 
  -8   2  15       33.64       34.34      3.43 o 
  -7   2  15      859.99      872.83     10.07 o 
  -6   2  15       69.32       69.87      3.23 o 
  -5   2  15       45.71       46.45      3.30 o 
  -4   2  15      109.89      113.10      4.75 o 
  -3   2  15     1085.00     1099.72     13.07 o 
  -2   2  15        4.15        6.11      3.45 o 
  -1   2  15      165.12      175.95      6.43 o 
   0   2  15       95.11       99.55      4.85 o 
   1   2  15      361.52      370.01      8.52 o 
   2   2  15       60.75       77.91      5.60 o 
   3   2  15       61.21       77.97      7.44 o 
   4   2  15      177.11      182.04     11.37 o 
   5   2  15        0.51       11.12      8.47 o 
   6   2  15        0.51        5.06      9.24 o 
   7   2  15      382.05      397.34     16.77 o 
   8   2  15        1.51        5.91     11.74 o 
   9   2  15       32.46       16.55     18.25 o 
 -17   3  15        1.26        0.38     22.73 o 
 -16   3  15        2.87       -4.60     13.74 o 
 -15   3  15      150.14      140.63     14.16 o 
 -14   3  15      142.65      157.96      9.64 o 
 -13   3  15       73.34       64.24      7.67 o 
 -12   3  15       27.84       32.01      7.30 o 
 -11   3  15      346.22      343.17     10.75 o 
 -10   3  15        9.41        9.05      5.49 o 
  -9   3  15        0.47        7.00      4.57 o 
  -8   3  15      927.54      818.60      8.92 o 
  -7   3  15       30.90       21.03      3.24 o 
  -6   3  15       17.56       14.20      3.46 o 
  -5   3  15     1103.44     1048.84     13.05 o 
  -4   3  15     1047.36     1059.36     10.58 o 
  -3   3  15       35.82       49.89      4.34 o 
  -2   3  15       22.88       20.28      4.74 o 
  -1   3  15      239.11      254.79      8.71 o 
   0   3  15      703.70      726.38     10.72 o 
   1   3  15       19.91       21.03      5.85 o 
   2   3  15       31.81       33.70      6.35 o 
   3   3  15        2.54       12.55      6.80 o 
   4   3  15      172.75      182.80     10.22 o 
   5   3  15      365.18      344.13     14.78 o 
   6   3  15       77.14       86.08     12.01 o 
   7   3  15       40.51       37.61     11.33 o 
   8   3  15        9.53        7.08     11.56 o 
   9   3  15       35.49       29.37     13.29 o 
 -16   4  15       22.75        7.76     30.51 o 
 -15   4  15       17.33       17.21     17.53 o 
 -14   4  15       78.47       87.24     18.72 o 
 -13   4  15       54.14       43.22      9.30 o 
 -12   4  15       25.66       13.32      7.84 o 
 -11   4  15       58.56       69.39      8.03 o 
 -10   4  15        7.47        7.24      6.22 o 
  -9   4  15        4.22        0.38      4.61 o 
  -8   4  15      861.51      816.14     13.95 o 
  -7   4  15      571.20      511.26      9.20 o 
  -6   4  15      418.31      416.04      7.75 o 
  -5   4  15       19.46       21.31      5.00 o 
  -4   4  15       55.55       70.75      5.74 o 
  -3   4  15      602.37      585.74     11.09 o 
  -2   4  15        1.91        4.61      4.25 o 
  -1   4  15       10.55       12.13      5.49 o 
   0   4  15       11.29       15.30      5.71 o 
   1   4  15       18.75       25.59      6.06 o 
   2   4  15      180.72      174.66      8.34 o 
   3   4  15      365.71      356.52     13.58 o 
   4   4  15       10.07       13.39      9.26 o 
   5   4  15       27.98       52.43     11.71 o 
   6   4  15       36.34       31.30     16.68 o 
   7   4  15      144.27      144.12     12.70 o 
   8   4  15      128.91      136.47     20.18 o 
 -15   5  15      362.39      330.94     44.69 o 
 -14   5  15       25.88        6.41     20.25 o 
 -13   5  15      112.53      129.67     21.59 o 
 -12   5  15      161.50      168.18     19.34 o 
 -11   5  15       71.00       64.43      8.95 o 
 -10   5  15      140.33      155.74      9.89 o 
  -9   5  15       78.49       83.33      7.22 o 
  -8   5  15       32.73       29.44      5.56 o 
  -7   5  15      196.92      197.50      8.75 o 
  -6   5  15        5.84       10.94      5.59 o 
  -5   5  15      258.79      264.15      8.80 o 
  -4   5  15       66.91       67.99      5.98 o 
  -3   5  15       26.35       28.66      6.10 o 
  -2   5  15       96.03      112.62      7.06 o 
  -1   5  15      658.51      644.17     10.95 o 
   0   5  15      505.18      501.48     13.31 o 
   1   5  15      348.98      332.50     12.60 o 
   2   5  15       43.87       45.74      9.64 o 
   3   5  15        4.51        2.26      9.92 o 
   4   5  15      151.19      144.02     11.62 o 
   5   5  15      216.44      212.74     12.89 o 
   6   5  15       31.48       40.35     12.20 o 
 -13   6  15       81.10      105.56     29.21 o 
 -12   6  15       70.38       88.03     16.74 o 
 -11   6  15       65.16       58.30     14.62 o 
 -10   6  15      534.64      580.57     31.28 o 
  -9   6  15      309.49      266.36     14.57 o 
  -8   6  15       65.03       50.49      8.93 o 
  -7   6  15       16.22        4.55      6.32 o 
  -6   6  15      102.13       93.90      6.87 o 
  -5   6  15      174.56      153.37     13.16 o 
  -4   6  15     1009.30     1044.73     18.63 o 
  -3   6  15      200.35      213.03     10.85 o 
  -2   6  15        1.14       -2.21      7.97 o 
  -1   6  15      126.72      114.20     19.99 o 
   0   6  15       10.53       15.73     13.97 o 
   1   6  15      321.33      350.07     16.22 o 
   2   6  15        4.47        4.21      9.40 o 
   3   6  15        2.00        0.65     11.77 o 
   4   6  15      136.84      143.70     23.27 o 
   5   6  15      143.96      172.36     22.33 o 
 -10   7  15       65.92       98.89     18.09 o 
  -9   7  15      126.69      150.44     19.09 o 
  -8   7  15        1.83       24.46     16.80 o 
  -7   7  15       58.93       52.57     24.44 o 
  -6   7  15       83.92       73.46     18.09 o 
  -5   7  15       38.01       35.51      7.78 o 
  -4   7  15      210.21      203.32     10.21 o 
  -3   7  15        2.22       12.60      8.88 o 
  -2   7  15       13.46       18.47      8.28 o 
  -1   7  15       70.81       91.74     15.93 o 
   0   7  15        5.94        2.77      9.57 o 
   1   7  15       14.64       30.92     15.69 o 
   2   7  15      570.50      632.57     30.18 o 
 -18   0  16      226.28      128.13     29.06 o 
 -17   0  16        2.54      -13.13     25.94 o 
 -16   0  16        6.02       22.74     13.77 o 
 -15   0  16       61.44       50.61      9.18 o 
 -14   0  16      179.71      165.25     12.48 o 
 -13   0  16      212.04      197.23      8.68 o 
 -12   0  16     1540.13     1617.32     67.52 o 
 -11   0  16     3249.64     3131.83     68.34 o 
 -10   0  16     1237.12     1267.78     16.66 o 
  -9   0  16      159.74      189.13      8.66 o 
  -8   0  16      836.99      863.40     15.78 o 
  -7   0  16     6702.78     6674.22     65.06 o 
  -6   0  16     5412.91     5617.42     59.27 o 
  -5   0  16    11721.07    11371.82    115.92 o 
  -4   0  16     1764.00     1848.48     25.13 o 
  -3   0  16      309.54      318.52     10.05 o 
  -2   0  16      106.67      120.09     11.60 o 
  -1   0  16      364.49      377.06     10.88 o 
   0   0  16      202.94      209.97      9.04 o 
   1   0  16        4.63        3.67      4.22 o 
   2   0  16      706.12      691.70     18.45 o 
   3   0  16     1125.12     1172.87     26.99 o 
   4   0  16     3102.03     3037.47     45.10 o 
   5   0  16     1025.03     1073.73     25.28 o 
   6   0  16      797.24      772.79     26.13 o 
   7   0  16      726.40      714.53     27.03 o 
   8   0  16      470.66      453.51     34.71 o 
   9   0  16       82.52       64.14     52.34 o 
 -18   1  16     1652.05     1557.18     55.87 o 
 -17   1  16      344.85      239.49     57.66 o 
 -16   1  16     1926.68     1902.34     26.11 o 
 -15   1  16     1502.18     1549.91     22.10 o 
 -14   1  16     2143.13     2161.18     22.08 o 
 -13   1  16     1139.49     1043.35     13.28 o 
 -12   1  16      462.19      499.62     11.62 o 
 -11   1  16      737.79      755.64     11.70 o 
 -10   1  16      556.12      489.70      7.58 o 
  -9   1  16       42.49       51.05      3.76 o 
  -8   1  16      627.94      592.98      8.65 o 
  -7   1  16      669.09      719.19      9.37 o 
  -6   1  16      893.37      903.87     10.59 o 
  -5   1  16     1536.42     1562.51     15.57 o 
  -4   1  16     2186.99     2222.82     18.66 o 
  -3   1  16     3795.80     3835.85     31.12 o 
  -2   1  16     2754.17     2801.59     23.64 o 
  -1   1  16     3468.41     3568.96     30.73 o 
   0   1  16     2257.05     2268.90     21.20 o 
   1   1  16     1715.91     1743.49     17.13 o 
   2   1  16     2090.55     2111.42     22.29 o 
   3   1  16      248.57      273.79     10.64 o 
   4   1  16      474.05      516.67     14.47 o 
   5   1  16      284.53      289.01     12.59 o 
   6   1  16       49.15       71.20      9.10 o 
   7   1  16      114.99      105.75     10.23 o 
   8   1  16       17.52       17.64     11.25 o 
   9   1  16      140.35      122.93     13.14 o 
 -18   2  16       49.23       34.85     29.53 o 
 -17   2  16      107.02      113.27     18.21 o 
 -16   2  16       30.94       22.77     12.62 o 
 -15   2  16       86.04       79.57      9.14 o 
 -14   2  16      199.73      186.83      9.30 o 
 -13   2  16      670.43      669.96     12.89 o 
 -12   2  16     1276.27     1322.14     19.14 o 
 -11   2  16     2257.12     2148.26     27.62 o 
 -10   2  16      789.26      872.94     14.26 o 
  -9   2  16     3230.39     3433.54     29.11 o 
  -8   2  16     1759.97     1798.69     17.23 o 
  -7   2  16     5640.51     5607.22     46.09 o 
  -6   2  16     3613.65     3671.00     28.60 o 
  -5   2  16      986.64      958.40     10.95 o 
  -4   2  16      490.92      509.56      8.75 o 
  -3   2  16     2682.66     2664.93     22.89 o 
  -2   2  16       30.17       42.20      4.67 o 
  -1   2  16        3.12        3.92      4.03 o 
   0   2  16        0.92       -1.38      4.20 o 
   1   2  16      889.01      873.48     12.70 o 
   2   2  16      138.91      169.78      9.49 o 
   3   2  16      614.14      621.27     15.22 o 
   4   2  16     1590.41     1601.37     28.52 o 
   5   2  16     1278.50     1309.27     23.09 o 
   6   2  16      478.21      459.17     17.36 o 
   7   2  16      730.41      743.94     24.08 o 
   8   2  16      617.87      604.99     25.06 o 
   9   2  16       83.85       27.95     12.21 o 
 -17   3  16      616.61      658.17     42.34 o 
 -16   3  16     1406.93     1455.09     33.81 o 
 -15   3  16     1246.82     1316.97     24.08 o 
 -14   3  16     1375.57     1450.43     22.96 o 
 -13   3  16     1411.39     1437.51     19.69 o 
 -12   3  16      662.02      675.83     13.98 o 
 -11   3  16      554.88      511.39     13.87 o 
 -10   3  16      390.17      364.97      9.07 o 
  -9   3  16        3.91        8.75      3.18 o 
  -8   3  16        8.97        4.96      2.97 o 
  -7   3  16     1511.72     1461.80     17.26 o 
  -6   3  16      130.83      138.22      7.92 o 
  -5   3  16      637.17      674.46     11.55 o 
  -4   3  16     1976.20     2043.37     22.04 o 
  -3   3  16     2269.07     2320.19     23.37 o 
  -2   3  16      746.06      799.56     12.47 o 
  -1   3  16     3283.95     3258.10     32.78 o 
   0   3  16      100.88      120.74      8.43 o 
   1   3  16      593.87      572.06     12.65 o 
   2   3  16      834.03      815.46     19.47 o 
   3   3  16      940.97      919.57     30.00 o 
   4   3  16     1046.14     1027.64     22.10 o 
   5   3  16      352.57      357.01     17.11 o 
   6   3  16       33.93       31.27     11.39 o 
   7   3  16       11.73       17.95     11.87 o 
   8   3  16       84.78       42.89     12.67 o 
 -16   4  16       57.06       47.26     18.13 o 
 -15   4  16       65.84       76.39     20.00 o 
 -14   4  16      868.85      921.63     24.65 o 
 -13   4  16       65.22       64.91     10.62 o 
 -12   4  16      733.59      693.82     15.88 o 
 -11   4  16     1106.40     1082.66     16.63 o 
 -10   4  16     3075.40     3067.60     31.08 o 
  -9   4  16     1349.94     1328.75     15.71 o 
  -8   4  16     1356.55     1348.82     15.59 o 
  -7   4  16     1115.30     1083.65     13.84 o 
  -6   4  16     1324.00     1317.46     16.83 o 
  -5   4  16     1526.43     1566.12     18.61 o 
  -4   4  16      295.63      299.73     10.44 o 
  -3   4  16      154.40      154.62      8.03 o 
  -2   4  16        1.42        3.25      4.77 o 
  -1   4  16       14.53       10.77      6.35 o 
   0   4  16        1.08       -1.44      6.79 o 
   1   4  16      301.86      297.20     11.67 o 
   2   4  16      842.93      839.51     16.67 o 
   3   4  16      709.47      713.04     17.41 o 
   4   4  16      535.16      564.13     18.13 o 
   5   4  16       95.13       87.42     11.04 o 
   6   4  16      507.85      505.55     22.98 o 
   7   4  16      413.37      352.77     17.85 o 
 -15   5  16      302.71      344.76     39.35 o 
 -14   5  16      184.17      119.53     31.25 o 
 -13   5  16      452.22      464.04     23.88 o 
 -12   5  16      164.02      167.07     13.46 o 
 -11   5  16      227.61      221.39     14.06 o 
 -10   5  16        7.72        0.11      8.28 o 
  -9   5  16       65.02       71.56      8.51 o 
  -8   5  16       88.94      101.65      6.21 o 
  -7   5  16       55.07       42.77      5.93 o 
  -6   5  16      791.07      799.79     12.71 o 
  -5   5  16      752.62      737.84     12.22 o 
  -4   5  16      199.32      219.10      7.78 o 
  -3   5  16     1254.65     1275.04     17.43 o 
  -2   5  16      538.39      509.23     12.34 o 
  -1   5  16      913.27      913.75     16.27 o 
   0   5  16      863.27      833.10     17.44 o 
   1   5  16      284.84      281.48     15.41 o 
   2   5  16      372.86      369.46     17.10 o 
   3   5  16      132.55      144.60     11.54 o 
   4   5  16      170.45      158.76     12.09 o 
   5   5  16      146.70      160.68     16.83 o 
   6   5  16       19.38       44.85     15.51 o 
 -13   6  16      226.37      219.48     42.76 o 
 -12   6  16      267.97      240.65     29.53 o 
 -11   6  16      147.94      116.12     15.54 o 
 -10   6  16       49.73       56.29     16.21 o 
  -9   6  16      911.68      873.87     23.28 o 
  -8   6  16      421.21      403.64     16.07 o 
  -7   6  16      538.44      487.90     22.60 o 
  -6   6  16      293.80      277.02     10.88 o 
  -5   6  16      687.60      690.35     16.61 o 
  -4   6  16       99.96      109.58      8.92 o 
  -3   6  16      141.71      132.26      9.75 o 
  -2   6  16      376.29      350.41     15.90 o 
  -1   6  16        1.04        9.19      9.19 o 
   0   6  16       48.91       49.90     10.00 o 
   1   6  16      419.62      434.10     22.85 o 
   2   6  16      227.48      240.00     13.43 o 
   3   6  16      310.66      341.06     29.49 o 
   4   6  16      125.51      128.25     14.30 o 
 -10   7  16       94.57      142.11     29.72 o 
  -9   7  16       44.64       30.60     15.20 o 
  -8   7  16        0.63       -5.82     14.86 o 
  -7   7  16       84.81       65.82     17.63 o 
  -6   7  16      498.25      461.66     43.46 o 
  -5   7  16       49.28       42.41     10.67 o 
  -4   7  16       91.17       76.95      8.61 o 
  -3   7  16      289.66      296.65     24.59 o 
  -2   7  16      629.98      591.52     18.48 o 
  -1   7  16      602.87      580.22     17.71 o 
   0   7  16      131.09      118.20     11.54 o 
   1   7  16       64.36       53.36     20.31 o 
 -18   1  17       53.45       43.74     20.08 o 
 -17   1  17      253.59      289.98     28.05 o 
 -16   1  17        0.43        9.30     11.35 o 
 -15   1  17       28.69       12.14      8.06 o 
 -14   1  17       49.18       40.04      6.83 o 
 -13   1  17       94.55       93.55      7.99 o 
 -12   1  17       23.23       28.17      6.26 o 
 -11   1  17      360.39      372.84     10.61 o 
 -10   1  17      215.34      176.13      5.99 o 
  -9   1  17      428.46      426.16      8.48 o 
  -8   1  17      212.69      197.19      7.62 o 
  -7   1  17      207.56      210.98      6.71 o 
  -6   1  17      219.32      232.76      7.02 o 
  -5   1  17       60.89       70.19      4.45 o 
  -4   1  17      172.94      186.31      5.99 o 
  -3   1  17       32.13       34.08      3.73 o 
  -2   1  17      192.89      214.66      6.59 o 
  -1   1  17      238.95      267.69      7.55 o 
   0   1  17       16.04       17.72      4.76 o 
   1   1  17       21.86       24.52      4.28 o 
   2   1  17       10.58       24.67      7.63 o 
   3   1  17       21.79       38.81      8.45 o 
   4   1  17        3.07       23.97      7.78 o 
   5   1  17       25.25       33.05      8.47 o 
   6   1  17        0.16       13.25      9.81 o 
   7   1  17      246.72      234.77     17.73 o 
   8   1  17       17.23       12.19     13.09 o 
 -17   2  17       17.32       -0.33     18.76 o 
 -16   2  17      513.34      510.70     28.04 o 
 -15   2  17       72.93       77.69     11.26 o 
 -14   2  17       10.87       10.84      6.81 o 
 -13   2  17        0.11       -5.07      6.88 o 
 -12   2  17       14.42        2.35      6.47 o 
 -11   2  17       83.07       93.24      7.45 o 
 -10   2  17        0.18       -3.74      5.35 o 
  -9   2  17        2.44       -4.27      4.55 o 
  -8   2  17       65.59       78.06      5.16 o 
  -7   2  17      121.86      140.18      5.92 o 
  -6   2  17        5.12       12.70      3.25 o 
  -5   2  17        2.67       12.05      3.63 o 
  -4   2  17      309.39      321.31      8.42 o 
  -3   2  17       10.31       11.74      4.50 o 
  -2   2  17       32.27       38.36      5.11 o 
  -1   2  17       73.30       86.94      5.73 o 
   0   2  17      409.25      381.35      9.29 o 
   1   2  17      151.48      147.91      7.13 o 
   2   2  17       17.32       17.47      7.37 o 
   3   2  17      123.14      121.03     10.42 o 
   4   2  17      346.86      346.90     16.46 o 
   5   2  17       25.03       31.53     10.08 o 
   6   2  17       57.66       58.45     11.16 o 
   7   2  17       35.93       48.70     12.24 o 
   8   2  17       82.38       77.68     15.30 o 
 -17   3  17       71.21       63.67     18.60 o 
 -16   3  17      244.15      216.79     19.44 o 
 -15   3  17       50.74       56.46     11.85 o 
 -14   3  17       12.02       25.95     10.06 o 
 -13   3  17      152.01      152.69     11.84 o 
 -12   3  17      373.34      367.49     15.00 o 
 -11   3  17      206.30      205.46      9.70 o 
 -10   3  17      162.60      154.78      6.72 o 
  -9   3  17      227.36      215.91      8.21 o 
  -8   3  17      224.15      205.17      7.69 o 
  -7   3  17       53.35       76.81      5.26 o 
  -6   3  17      108.11       97.49      6.46 o 
  -5   3  17      251.65      221.02      8.48 o 
  -4   3  17      120.03      117.78      5.99 o 
  -3   3  17      413.48      406.09      9.55 o 
  -2   3  17       26.54       38.09      6.19 o 
  -1   3  17      119.78      126.74      7.49 o 
   0   3  17       62.51       75.00      7.12 o 
   1   3  17       70.69       77.84      7.44 o 
   2   3  17      406.97      373.17     12.99 o 
   3   3  17       56.82       55.00      8.98 o 
   4   3  17       69.46       61.08     11.06 o 
   5   3  17        5.50       -7.03     10.56 o 
   6   3  17        1.62        1.02     13.87 o 
   7   3  17      268.52      197.75     20.85 o 
 -16   4  17      150.84      150.23     20.52 o 
 -15   4  17      130.50      117.38     19.02 o 
 -14   4  17       32.25       47.44     12.09 o 
 -13   4  17        5.24       -3.73      9.84 o 
 -12   4  17       92.98       93.98      9.94 o 
 -11   4  17        8.85        5.64      8.23 o 
 -10   4  17      120.74      115.23      7.53 o 
  -9   4  17       11.33        5.80      5.82 o 
  -8   4  17      230.39      240.93      8.21 o 
  -7   4  17      129.19      133.38      7.82 o 
  -6   4  17      250.75      253.39      8.81 o 
  -5   4  17      341.04      341.51      9.82 o 
  -4   4  17      762.04      719.05     13.31 o 
  -3   4  17       15.78       18.45      6.44 o 
  -2   4  17      256.27      279.03     11.46 o 
  -1   4  17      548.54      535.60     11.48 o 
   0   4  17      147.65      134.06      8.28 o 
   1   4  17        3.08        7.86      7.99 o 
   2   4  17       13.74       15.02      8.85 o 
   3   4  17        0.38       11.06      9.66 o 
   4   4  17        0.94       -0.17     10.49 o 
   5   4  17       71.55       60.48     12.79 o 
   6   4  17       90.09       93.66     12.36 o 
 -14   5  17       22.29       43.63     22.42 o 
 -13   5  17      311.59      277.55     24.22 o 
 -12   5  17       98.61       78.29     13.32 o 
 -11   5  17       62.20       73.27     12.37 o 
 -10   5  17      458.07      470.78     16.37 o 
  -9   5  17       13.58       10.63      5.87 o 
  -8   5  17      279.61      268.99      9.84 o 
  -7   5  17       56.12       60.78      6.69 o 
  -6   5  17       48.48       52.91      6.55 o 
  -5   5  17        0.93        0.99      6.24 o 
  -4   5  17      726.25      719.22     14.41 o 
  -3   5  17      198.04      219.12      9.45 o 
  -2   5  17      155.97      150.82      8.14 o 
  -1   5  17       27.89       28.99      8.70 o 
   0   5  17       57.14       76.94      9.51 o 
   1   5  17      289.56      322.95     19.91 o 
   2   5  17       95.85      107.57     15.91 o 
   3   5  17      184.76      165.25     12.58 o 
   4   5  17        7.61        4.75     11.37 o 
   5   5  17        5.76       22.57     11.80 o 
 -12   6  17        2.67       -2.62     20.86 o 
 -11   6  17      120.25      141.14     25.49 o 
 -10   6  17        5.58       14.70     13.81 o 
  -9   6  17       15.12       16.61     12.77 o 
  -8   6  17      303.69      314.81     24.15 o 
  -7   6  17      357.66      330.04     13.70 o 
  -6   6  17       70.92       62.74      8.15 o 
  -5   6  17       74.98       70.90      8.39 o 
  -4   6  17       71.19       72.48      8.88 o 
  -3   6  17       13.20        4.57     10.56 o 
  -2   6  17      584.68      567.35     17.45 o 
  -1   6  17      587.93      551.68     17.36 o 
   0   6  17      112.06      102.30     12.32 o 
   1   6  17       12.35       23.14      9.74 o 
   2   6  17        2.65       19.33      9.64 o 
   3   6  17       23.63       40.90     21.61 o 
  -9   7  17       76.34      152.11     31.69 o 
  -8   7  17        8.94       18.11     15.75 o 
  -7   7  17        1.06       29.17     14.92 o 
  -6   7  17      108.37       93.04     16.90 o 
  -5   7  17       20.67       38.15      8.80 o 
  -4   7  17       67.00       51.16      8.29 o 
  -3   7  17       12.48       17.62      8.28 o 
  -2   7  17       86.56       84.95      9.89 o 
  -1   7  17       84.87       93.31     10.92 o 
 -18   0  18     2209.26     1915.97     86.25 o 
 -17   0  18      186.90      214.92     34.06 o 
 -16   0  18      285.90      240.66     22.36 o 
 -15   0  18       12.48        5.83     17.48 o 
 -14   0  18        5.54       -1.82     12.01 o 
 -13   0  18       39.76       48.74     10.57 o 
 -12   0  18      105.61       90.51     11.10 o 
 -11   0  18      499.50      471.36     26.13 o 
 -10   0  18      895.31      951.84     16.46 o 
  -9   0  18     1508.94     1599.95     24.06 o 
  -8   0  18     5028.26     5017.13     59.95 o 
  -7   0  18       60.80       64.43      5.65 o 
  -6   0  18      344.77      357.22     10.06 o 
  -5   0  18     2609.56     2648.75     31.08 o 
  -4   0  18     2655.89     2721.51     31.87 o 
  -3   0  18     2644.12     2689.14     31.03 o 
  -2   0  18     4303.90     4379.65     47.72 o 
  -1   0  18      296.76      297.37     14.64 o 
   0   0  18      156.76      161.76      8.89 o 
   1   0  18      126.28      121.87      8.95 o 
   2   0  18      178.05      188.59     13.66 o 
   3   0  18       99.60       93.67     13.20 o 
   4   0  18        7.05      -12.82     13.82 o 
   5   0  18      383.92      367.02     21.52 o 
   6   0  18      428.26      434.97     26.72 o 
   7   0  18      830.50      764.26     30.39 o 
   8   0  18      173.49      119.87     22.34 o 
 -18   1  18        8.61       -9.73     19.76 o 
 -17   1  18      394.84      256.59     44.53 o 
 -16   1  18     1413.68     1439.03     29.35 o 
 -15   1  18      953.50      939.65     27.38 o 
 -14   1  18     1107.08     1089.76     20.62 o 
 -13   1  18     2809.85     2890.11     34.20 o 
 -12   1  18     2809.11     2852.16     42.62 o 
 -11   1  18     2664.44     2629.53     27.94 o 
 -10   1  18      934.99      958.26     11.88 o 
  -9   1  18      543.53      582.69      9.94 o 
  -8   1  18     1362.58     1384.07     14.55 o 
  -7   1  18     2711.03     2664.30     24.36 o 
  -6   1  18      213.61      207.12      6.55 o 
  -5   1  18       10.29        4.39      4.07 o 
  -4   1  18      613.35      631.27     10.18 o 
  -3   1  18      774.70      784.37     10.21 o 
  -2   1  18     2078.45     2101.50     21.36 o 
  -1   1  18     1043.65     1096.42     14.13 o 
   0   1  18     2207.81     2194.23     26.45 o 
   1   1  18     1623.49     1661.23     21.83 o 
   2   1  18     2203.76     2169.81     26.42 o 
   3   1  18     1523.94     1530.27     21.90 o 
   4   1  18      954.08      912.57     34.00 o 
   5   1  18      592.17      622.69     17.88 o 
   6   1  18       69.78       51.91     10.71 o 
   7   1  18      137.21      138.73     14.03 o 
 -17   2  18      100.36      111.61     16.93 o 
 -16   2  18      388.82      359.71     23.31 o 
 -15   2  18      271.19      288.41     17.89 o 
 -14   2  18       27.01       32.55      9.62 o 
 -13   2  18      185.90      196.90      9.00 o 
 -12   2  18       87.64       83.76      8.20 o 
 -11   2  18      740.24      744.48     14.78 o 
 -10   2  18      724.29      729.52     15.70 o 
  -9   2  18     2680.38     2687.98     27.79 o 
  -8   2  18     1830.56     1918.74     23.99 o 
  -7   2  18     1201.13     1288.21     16.72 o 
  -6   2  18     1502.07     1589.99     17.24 o 
  -5   2  18     2718.97     2745.65     25.74 o 
  -4   2  18     3616.42     3632.21     33.31 o 
  -3   2  18     2209.66     2250.91     26.07 o 
  -2   2  18      140.23      155.54      6.99 o 
  -1   2  18     1274.73     1256.85     15.74 o 
   0   2  18      182.38      189.68      9.62 o 
   1   2  18      130.97      150.65      9.26 o 
   2   2  18       32.68       28.57      8.01 o 
   3   2  18        1.11        3.88      8.08 o 
   4   2  18       43.05       64.96     10.16 o 
   5   2  18      173.13      179.16     15.62 o 
   6   2  18      214.05      198.42     13.62 o 
   7   2  18     1036.40      970.57     26.04 o 
 -17   3  18       54.08       33.50     19.91 o 
 -16   3  18      139.50      105.77     18.18 o 
 -15   3  18      224.06      201.56     13.77 o 
 -14   3  18     1401.72     1398.03     24.19 o 
 -13   3  18     1420.37     1434.24     23.89 o 
 -12   3  18     1055.43     1093.44     20.52 o 
 -11   3  18     1159.73     1166.08     22.84 o 
 -10   3  18     1738.17     1836.12     20.49 o 
  -9   3  18      562.87      557.95     11.03 o 
  -8   3  18      845.65      816.05     14.59 o 
  -7   3  18      156.25      169.06      8.57 o 
  -6   3  18        0.34       27.61      7.93 o 
  -5   3  18      124.76      119.01      7.96 o 
  -4   3  18     1094.40     1085.97     19.06 o 
  -3   3  18       20.80       30.75      5.98 o 
  -2   3  18     1003.64      988.43     17.73 o 
  -1   3  18     1353.12     1346.64     18.26 o 
   0   3  18     1106.17     1174.74     17.69 o 
   1   3  18     1112.10     1108.99     18.17 o 
   2   3  18      377.99      388.46     15.91 o 
   3   3  18      194.31      195.22     11.91 o 
   4   3  18       89.21      117.11     11.43 o 
   5   3  18      280.22      262.86     24.21 o 
   6   3  18      238.49      204.24     23.02 o 
 -16   4  18      525.16      583.80     41.42 o 
 -15   4  18       39.86       44.09     14.61 o 
 -14   4  18       80.49       90.68     13.41 o 
 -13   4  18       30.62       24.53     10.14 o 
 -12   4  18       66.16       72.29     11.85 o 
 -11   4  18      618.07      654.71     17.74 o 
 -10   4  18      360.53      369.64     11.44 o 
  -9   4  18      334.31      327.22     10.15 o 
  -8   4  18     3058.05     3051.81     29.31 o 
  -7   4  18     1737.95     1659.22     27.94 o 
  -6   4  18     1988.82     1974.28     26.83 o 
  -5   4  18      830.86      828.93     13.93 o 
  -4   4  18      579.52      566.00     14.14 o 
  -3   4  18     1465.23     1484.81     20.89 o 
  -2   4  18      654.91      675.42     12.30 o 
  -1   4  18      239.11      218.78      8.89 o 
   0   4  18       36.24       41.95      8.23 o 
   1   4  18      147.82      157.09     11.06 o 
   2   4  18        9.68       18.47     10.27 o 
   3   4  18       14.01       11.08     11.18 o 
   4   4  18      112.52      123.40     14.66 o 
   5   4  18      237.56      188.64     22.06 o 
 -14   5  18     1001.06      980.71     39.87 o 
 -13   5  18      723.20      775.22     28.58 o 
 -12   5  18      649.40      655.76     34.08 o 
 -11   5  18      227.41      224.65     14.66 o 
 -10   5  18      942.12     1013.74     21.19 o 
  -9   5  18       59.04       58.06      7.22 o 
  -8   5  18       37.64       26.72     10.63 o 
  -7   5  18      181.07      198.60     10.44 o 
  -6   5  18        0.01       -6.88      6.95 o 
  -5   5  18       17.46       19.47      7.14 o 
  -4   5  18      283.67      281.19     13.19 o 
  -3   5  18      829.63      849.69     16.35 o 
  -2   5  18      208.34      203.79     10.65 o 
  -1   5  18      309.59      327.25     13.80 o 
   0   5  18      845.33      856.57     21.37 o 
   1   5  18      356.33      361.15     16.19 o 
   2   5  18      524.52      507.03     19.72 o 
   3   5  18      361.17      357.22     18.85 o 
   4   5  18       82.97      103.23     19.89 o 
 -12   6  18        2.94        7.17     16.34 o 
 -11   6  18       47.87       36.66     13.23 o 
 -10   6  18      486.88      518.75     45.00 o 
  -9   6  18      151.71      155.19     14.07 o 
  -8   6  18      202.62      214.96     19.70 o 
  -7   6  18      202.71      189.66     16.96 o 
  -6   6  18      410.74      350.93     24.83 o 
  -5   6  18      302.92      274.35     12.71 o 
  -4   6  18      118.51      102.81     14.72 o 
  -3   6  18      382.91      409.50     15.65 o 
  -2   6  18      183.52      189.16     19.01 o 
  -1   6  18       39.54       54.90     10.34 o 
   0   6  18      100.37       87.10     10.76 o 
   1   6  18      120.18      104.04     10.58 o 
   2   6  18       13.49       19.66     32.19 o 
  -7   7  18       56.52       96.19     18.72 o 
  -6   7  18       20.35       49.67     15.71 o 
  -5   7  18        1.40        7.99     13.92 o 
  -4   7  18      196.48      189.85     15.25 o 
  -3   7  18       72.99       66.44      9.79 o 
 -17   1  19        2.17        6.41     18.49 o 
 -16   1  19      172.58      167.30     15.53 o 
 -15   1  19       30.44       18.99     11.79 o 
 -14   1  19      186.74      200.83     11.99 o 
 -13   1  19       18.52       19.72      8.36 o 
 -12   1  19        0.39       -0.27      7.50 o 
 -11   1  19      165.46      163.52      7.71 o 
 -10   1  19        3.78        4.05      4.62 o 
  -9   1  19      171.81      194.27      7.92 o 
  -8   1  19      219.92      226.84      8.98 o 
  -7   1  19     1069.38     1052.46     14.91 o 
  -6   1  19       82.39       89.37      5.52 o 
  -5   1  19       45.12       63.15      4.79 o 
  -4   1  19      221.90      237.97      7.92 o 
  -3   1  19      137.98      151.86      5.59 o 
  -2   1  19      220.27      220.34      8.12 o 
  -1   1  19        3.49       15.20      4.96 o 
   0   1  19        6.03       14.62      6.09 o 
   1   1  19      281.17      293.54     15.57 o 
   2   1  19       22.19       29.44      9.21 o 
   3   1  19        1.52        9.98      9.02 o 
   4   1  19       15.70       33.40      9.66 o 
   5   1  19       14.86       19.09     10.11 o 
   6   1  19       15.09        4.81     11.14 o 
   7   1  19       23.60        8.87     12.02 o 
 -17   2  19        5.73        4.07     14.57 o 
 -16   2  19        0.94       -4.14     12.02 o 
 -15   2  19       21.12       17.77     11.26 o 
 -14   2  19       43.31       31.16     12.43 o 
 -13   2  19      420.43      474.82     18.12 o 
 -12   2  19        0.59        2.69      8.65 o 
 -11   2  19       19.26       15.78      6.58 o 
 -10   2  19        4.84        5.83      6.92 o 
  -9   2  19       77.10       81.54      7.56 o 
  -8   2  19       33.77       24.94      8.32 o 
  -7   2  19       89.44       91.48      6.52 o 
  -6   2  19       24.88       22.46      4.44 o 
  -5   2  19       12.54       16.71      4.73 o 
  -4   2  19        7.75       12.54      5.14 o 
  -3   2  19        2.70        9.96      4.92 o 
  -2   2  19       24.16       36.10      5.62 o 
  -1   2  19       12.74       11.00      6.49 o 
   0   2  19        4.78       22.80      6.21 o 
   1   2  19        1.91        2.43      8.18 o 
   2   2  19        9.64        3.83      8.74 o 
   3   2  19        6.30       13.01      9.91 o 
   4   2  19       28.18       20.69     10.32 o 
   5   2  19       50.64       49.16     11.46 o 
   6   2  19       68.55       40.69     11.79 o 
 -16   3  19        2.89       23.29     17.01 o 
 -15   3  19        0.56        5.74     13.18 o 
 -14   3  19      182.95      183.55     12.63 o 
 -13   3  19       58.85       47.10     10.45 o 
 -12   3  19        1.66       11.13      9.89 o 
 -11   3  19        4.11        5.95      6.97 o 
 -10   3  19      654.40      671.22     14.91 o 
  -9   3  19      185.22      184.20      7.84 o 
  -8   3  19      422.39      408.84     11.64 o 
  -7   3  19       66.30       67.23      6.97 o 
  -6   3  19      464.41      434.11     12.69 o 
  -5   3  19       87.40       92.35      5.49 o 
  -4   3  19      104.52      116.09      6.32 o 
  -3   3  19       77.89       79.50      6.56 o 
  -2   3  19       34.56       36.24      7.58 o 
  -1   3  19        2.56        6.32      7.31 o 
   0   3  19       15.34       10.93      7.92 o 
   1   3  19       53.67       58.46      8.93 o 
   2   3  19       31.54       39.52      9.97 o 
   3   3  19       49.84       60.19     10.54 o 
   4   3  19      149.89      169.45     12.94 o 
   5   3  19       94.83       60.69     13.88 o 
 -15   4  19      179.12      126.08     24.47 o 
 -14   4  19       25.39       63.79     14.00 o 
 -13   4  19       29.05       32.73     11.22 o 
 -12   4  19       57.41       61.16     10.95 o 
 -11   4  19       42.17       33.92      9.97 o 
 -10   4  19      202.24      204.36      9.80 o 
  -9   4  19        1.89       -0.11      6.67 o 
  -8   4  19       50.54       51.42      6.40 o 
  -7   4  19       57.07       57.66      7.07 o 
  -6   4  19       73.82       96.26      7.98 o 
  -5   4  19       59.12       61.01      7.43 o 
  -4   4  19       34.10       47.41      8.09 o 
  -3   4  19      169.61      186.36      9.04 o 
  -2   4  19      333.20      315.28     11.27 o 
  -1   4  19      114.23      125.07      9.12 o 
   0   4  19       12.78       26.06      9.33 o 
   1   4  19      677.72      638.30     18.38 o 
   2   4  19      187.69      174.20     13.39 o 
   3   4  19       25.89       24.69     13.81 o 
   4   4  19       10.14      -15.16     15.16 o 
 -14   5  19       69.81       99.06     26.56 o 
 -13   5  19        2.10        1.24     12.11 o 
 -12   5  19       27.53       18.97     12.66 o 
 -11   5  19       84.16       68.01     16.96 o 
 -10   5  19      139.45      127.93     11.85 o 
  -9   5  19        7.48       -8.11      8.11 o 
  -8   5  19      258.00      265.63     11.36 o 
  -7   5  19      186.94      164.53      9.84 o 
  -6   5  19        5.26       -3.04      7.78 o 
  -5   5  19      235.25      224.40     11.49 o 
  -4   5  19       73.07       72.00     10.53 o 
  -3   5  19       34.51       34.13     10.85 o 
  -2   5  19      370.73      364.10     14.82 o 
  -1   5  19      121.10      120.00     12.39 o 
   0   5  19      170.57      179.76     15.36 o 
   1   5  19      193.70      181.22     12.55 o 
   2   5  19        4.84       -1.13     11.95 o 
   3   5  19       34.59       34.67     13.77 o 
 -11   6  19       21.22       30.41     21.37 o 
 -10   6  19        1.48       -2.20     19.06 o 
  -9   6  19        6.52        2.40     12.58 o 
  -8   6  19       31.85       14.89     13.25 o 
  -7   6  19        6.96        7.65      8.00 o 
  -6   6  19        1.99       11.79      8.01 o 
  -5   6  19      746.47      742.65     23.08 o 
  -4   6  19        8.72       18.47      8.48 o 
  -3   6  19      192.09      189.32     14.21 o 
  -2   6  19       25.54       28.72      9.15 o 
  -1   6  19       48.81       54.69     10.20 o 
   0   6  19       20.99       40.47     11.04 o 
 -17   0  20      849.05      864.42     40.20 o 
 -16   0  20     2106.38     2195.66     68.91 o 
 -15   0  20      807.31      787.38     37.46 o 
 -14   0  20       55.72       25.60     12.83 o 
 -13   0  20      388.57      418.31     21.34 o 
 -12   0  20       84.78       80.69     12.27 o 
 -11   0  20       15.40       17.18      8.29 o 
 -10   0  20      164.15      148.29     11.30 o 
  -9   0  20      616.43      613.47     21.06 o 
  -8   0  20     1413.33     1444.62     23.95 o 
  -7   0  20      262.78      283.36     13.89 o 
  -6   0  20     4624.35     4599.50     80.86 o 
  -5   0  20     1286.95     1270.59     21.29 o 
  -4   0  20      103.64      130.87      9.20 o 
  -3   0  20     1042.99     1065.81     20.51 o 
  -2   0  20     3463.47     3476.78     48.70 o 
  -1   0  20       70.11       82.68      9.92 o 
   0   0  20     2390.38     2385.43     37.02 o 
   1   0  20      400.92      398.24     27.65 o 
   2   0  20      183.15      174.07     15.25 o 
   3   0  20       43.95       59.69     21.43 o 
   4   0  20       12.30       30.82     22.29 o 
   5   0  20       20.75       11.30     15.68 o 
   6   0  20        5.69      -11.44     15.97 o 
 -17   1  20      496.24      564.89     26.04 o 
 -16   1  20       93.65       94.07     14.59 o 
 -15   1  20      228.33      203.84     14.01 o 
 -14   1  20      573.41      571.46     21.38 o 
 -13   1  20     1851.31     1887.90     31.21 o 
 -12   1  20      549.46      549.21     16.13 o 
 -11   1  20     2006.56     2039.73     23.99 o 
 -10   1  20     2836.83     2867.98     25.02 o 
  -9   1  20     2000.21     2040.98     23.47 o 
  -8   1  20     2016.62     2006.89     21.05 o 
  -7   1  20      144.82      176.78      7.62 o 
  -6   1  20      761.43      786.50     13.27 o 
  -5   1  20     2681.66     2680.87     45.36 o 
  -4   1  20     1344.53     1352.26     15.84 o 
  -3   1  20      156.95      161.80      6.06 o 
  -2   1  20       56.52       65.42      6.01 o 
  -1   1  20      272.55      289.88     11.41 o 
   0   1  20      732.11      704.97     14.26 o 
   1   1  20      357.20      375.80     16.61 o 
   2   1  20      504.55      531.83     16.15 o 
   3   1  20      664.01      681.68     29.99 o 
   4   1  20      857.32      790.05     19.73 o 
   5   1  20     1330.45     1183.06     25.85 o 
   6   1  20      640.68      573.73     21.26 o 
 -17   2  20     1251.22     1223.00     61.43 o 
 -16   2  20      418.20      410.18     21.89 o 
 -15   2  20      846.53      852.10     29.32 o 
 -14   2  20      211.27      202.33     13.44 o 
 -13   2  20     1375.90     1431.63     32.02 o 
 -12   2  20      276.84      320.65     14.50 o 
 -11   2  20       12.21       13.19      6.95 o 
 -10   2  20       43.47       43.20      7.33 o 
  -9   2  20      213.36      234.31     10.63 o 
  -8   2  20      340.89      349.98     13.59 o 
  -7   2  20     1269.99     1248.59     18.17 o 
  -6   2  20     2899.89     2882.02     30.46 o 
  -5   2  20     1322.96     1334.35     21.87 o 
  -4   2  20     1085.78     1149.99     17.10 o 
  -3   2  20      783.45      815.27     14.79 o 
  -2   2  20     2515.45     2469.58     28.41 o 
  -1   2  20     1511.49     1575.40     25.60 o 
   0   2  20      650.95      676.14     18.13 o 
   1   2  20      241.98      283.20     14.19 o 
   2   2  20      120.45      121.04     11.48 o 
   3   2  20       77.32       95.88     11.72 o 
   4   2  20       13.77       17.17     11.23 o 
   5   2  20       47.12       41.40     12.08 o 
 -16   3  20      107.87      101.06     15.86 o 
 -15   3  20      175.01      169.01     15.88 o 
 -14   3  20      149.96      121.22     12.40 o 
 -13   3  20      528.20      472.46     17.71 o 
 -12   3  20      368.99      353.00     26.83 o 
 -11   3  20     2247.69     2394.44     30.55 o 
 -10   3  20      911.01      903.89     15.40 o 
  -9   3  20      692.31      707.05     14.30 o 
  -8   3  20     1321.64     1353.25     22.06 o 
  -7   3  20      717.39      719.26     14.40 o 
  -6   3  20      926.98      921.76     18.36 o 
  -5   3  20      285.75      301.89      8.87 o 
  -4   3  20       42.73       52.78      6.87 o 
  -3   3  20        0.07        7.22      6.81 o 
  -2   3  20      347.54      321.09     12.31 o 
  -1   3  20      147.45      151.52      9.32 o 
   0   3  20      309.65      313.76     14.84 o 
   1   3  20      285.84      328.71     15.25 o 
   2   3  20     1030.81     1012.52     24.91 o 
   3   3  20      600.21      589.66     21.29 o 
   4   3  20      358.41      345.77     29.92 o 
   5   3  20      146.59      114.85     27.44 o 
 -15   4  20      483.64      568.12     37.27 o 
 -14   4  20     1239.07     1267.20     30.01 o 
 -13   4  20      206.26      240.28     15.34 o 
 -12   4  20        9.57       10.20     10.94 o 
 -11   4  20       91.85       77.84      8.15 o 
 -10   4  20      365.61      340.51     12.68 o 
  -9   4  20      445.99      490.15     15.93 o 
  -8   4  20      282.76      327.59     12.92 o 
  -7   4  20      196.83      202.80     10.79 o 
  -6   4  20      810.56      830.57     17.03 o 
  -5   4  20     1654.75     1679.03     23.36 o 
  -4   4  20     1726.65     1676.65     33.88 o 
  -3   4  20     1060.37     1091.01     20.93 o 
  -2   4  20      555.09      548.22     14.32 o 
  -1   4  20      154.13      175.03     10.45 o 
   0   4  20     1264.04     1258.64     23.91 o 
   1   4  20       96.60      117.50     16.63 o 
   2   4  20       40.07       33.39     13.59 o 
   3   4  20       89.29       55.48     21.34 o 
 -13   5  20       42.29       26.27     13.31 o 
 -12   5  20       92.33       56.62     13.05 o 
 -11   5  20      727.60      691.84     23.00 o 
 -10   5  20     1144.96     1174.99     21.47 o 
  -9   5  20      244.73      221.75     15.78 o 
  -8   5  20      910.06      861.57     18.47 o 
  -7   5  20      338.84      349.31     18.47 o 
  -6   5  20        7.31        9.96      8.08 o 
  -5   5  20       38.20       42.73      9.90 o 
  -4   5  20      163.68      161.47     10.73 o 
  -3   5  20        1.41       -1.76      8.57 o 
  -2   5  20       49.64       57.61      9.53 o 
  -1   5  20      384.93      358.04     16.41 o 
   0   5  20      313.44      314.55     20.78 o 
   1   5  20       10.06       38.47     12.11 o 
   2   5  20      548.22      503.99     21.01 o 
 -10   6  20        1.48        6.17     13.74 o 
  -9   6  20       13.05       12.17      9.55 o 
  -8   6  20      327.35      308.09     21.44 o 
  -7   6  20      326.55      331.45     24.61 o 
  -6   6  20      149.27      146.47     16.27 o 
  -5   6  20      413.47      378.64     15.95 o 
  -4   6  20      163.97      146.52     16.39 o 
  -3   6  20      198.01      178.73     14.81 o 
  -2   6  20      134.51       86.29     13.19 o 
  -1   6  20       92.43       89.38     21.32 o 
 -17   1  21       48.36       29.35     15.22 o 
 -16   1  21      139.51      145.46     15.41 o 
 -15   1  21       88.83       71.96     12.23 o 
 -14   1  21       63.65       55.30     11.56 o 
 -13   1  21      316.69      359.54     19.10 o 
 -12   1  21      179.19      189.61      9.27 o 
 -11   1  21       40.54       45.34      6.91 o 
 -10   1  21        1.79        4.74      5.84 o 
  -9   1  21        2.75        5.38      6.37 o 
  -8   1  21        0.31        1.68      5.51 o 
  -7   1  21       47.31       41.75      6.47 o 
  -6   1  21       43.70       46.54      6.50 o 
  -5   1  21      539.12      550.77     13.10 o 
  -4   1  21      220.18      243.41      9.36 o 
  -3   1  21      150.50      165.76      6.89 o 
  -2   1  21       25.92       35.80      6.70 o 
  -1   1  21      169.72      179.90      8.63 o 
   0   1  21       35.54       35.63      8.33 o 
   1   1  21      127.09      130.70     11.49 o 
   2   1  21        0.00        2.52      9.61 o 
   3   1  21       20.77       -0.41     10.36 o 
   4   1  21       25.11       22.15     11.46 o 
   5   1  21        0.44       10.51     12.35 o 
 -16   2  21       22.45       50.60     13.28 o 
 -15   2  21        1.88       15.97     12.10 o 
 -14   2  21       67.68       68.53     13.43 o 
 -13   2  21        1.60      -11.11     11.11 o 
 -12   2  21       36.82       36.72     10.18 o 
 -11   2  21      161.96      149.45      8.92 o 
 -10   2  21       75.59       91.36      8.28 o 
  -9   2  21       87.89       91.46      8.61 o 
  -8   2  21        0.66        0.75      6.71 o 
  -7   2  21        7.95       13.95      5.96 o 
  -6   2  21       18.34       27.71      6.33 o 
  -5   2  21      220.25      220.22      9.11 o 
  -4   2  21      203.13      197.55      8.70 o 
  -3   2  21       92.55       96.73      7.78 o 
  -2   2  21       63.82       77.18      8.14 o 
  -1   2  21        7.03        9.75      9.12 o 
   0   2  21       41.18       53.76     10.50 o 
   1   2  21       23.79       32.57     10.16 o 
   2   2  21        1.80       14.49     11.32 o 
   3   2  21        4.29        5.02     10.16 o 
   4   2  21       21.77       12.79     13.31 o 
 -15   3  21       23.28       20.18     13.71 o 
 -14   3  21        7.38        6.29     12.19 o 
 -13   3  21        4.02       -0.60     11.25 o 
 -12   3  21        0.30        4.76     10.74 o 
 -11   3  21       63.00       66.59      8.76 o 
 -10   3  21        8.34       22.30      7.70 o 
  -9   3  21       54.04       52.16      8.23 o 
  -8   3  21      117.85      124.61     10.12 o 
  -7   3  21      217.10      227.68     14.79 o 
  -6   3  21      330.95      341.58     15.05 o 
  -5   3  21       58.79       57.85      6.80 o 
  -4   3  21      139.01      123.04      8.11 o 
  -3   3  21      136.96      131.24      8.91 o 
  -2   3  21      131.05      114.03      9.64 o 
  -1   3  21       30.95       35.24     11.31 o 
   0   3  21        2.06       19.96     10.43 o 
   1   3  21       30.01       35.06     10.73 o 
   2   3  21        0.06        7.61     11.24 o 
   3   3  21        7.55       20.36     14.75 o 
   4   3  21        2.85      -13.13     25.00 o 
 -14   4  21      192.01      199.42     15.95 o 
 -13   4  21      101.29      103.01     18.59 o 
 -12   4  21      155.79      146.91     14.51 o 
 -11   4  21        5.78       15.50      7.73 o 
 -10   4  21      399.34      393.68     13.49 o 
  -9   4  21        5.22        3.58      8.53 o 
  -8   4  21       84.52       93.89      9.62 o 
  -7   4  21       41.38       44.15      8.93 o 
  -6   4  21       21.93       14.59      8.81 o 
  -5   4  21       10.22       18.29      8.76 o 
  -4   4  21       18.01       35.01      9.11 o 
  -3   4  21       64.57       68.57      9.65 o 
  -2   4  21        6.06       12.47      9.19 o 
  -1   4  21        3.02       13.20      9.52 o 
   0   4  21      156.78      186.66     14.21 o 
   1   4  21      121.68      127.39     14.95 o 
   2   4  21        5.26        6.20     13.54 o 
 -12   5  21       60.06       64.76     15.75 o 
 -11   5  21       72.92       62.29     15.40 o 
 -10   5  21       87.46      114.66     12.94 o 
  -9   5  21       70.75       54.58      8.68 o 
  -8   5  21      103.58       90.16      9.18 o 
  -7   5  21       56.04       37.00      8.64 o 
  -6   5  21       19.82       24.48     11.46 o 
  -5   5  21      590.97      544.62     17.21 o 
  -4   5  21       68.42       47.35      9.69 o 
  -3   5  21      170.12      137.52     15.60 o 
  -2   5  21       36.94       20.02      9.38 o 
  -1   5  21       38.34       48.57     11.32 o 
   0   5  21        8.32       24.03      9.92 o 
  -8   6  21       17.59       15.92      9.59 o 
  -7   6  21       19.55       12.49     16.97 o 
  -6   6  21       33.40       17.78      8.71 o 
  -5   6  21        0.13       -4.07      8.86 o 
  -4   6  21       12.06       -6.50     10.13 o 
 -16   0  22      651.61      645.36     37.91 o 
 -15   0  22      957.98      863.07     83.75 o 
 -14   0  22     1423.62     1426.57     72.50 o 
 -13   0  22     1584.23     1652.60     36.84 o 
 -12   0  22      686.02      670.09     21.29 o 
 -11   0  22      502.60      561.49     20.00 o 
 -10   0  22      677.15      628.36     17.83 o 
  -9   0  22       58.39       60.35      9.39 o 
  -8   0  22        2.43       -8.47      8.47 o 
  -7   0  22      355.77      316.58     16.50 o 
  -6   0  22      526.70      497.22     25.97 o 
  -5   0  22      736.16      766.96     23.63 o 
  -4   0  22      261.75      281.27     19.26 o 
  -3   0  22     4378.00     4318.30     80.52 o 
  -2   0  22       97.74      119.78     11.05 o 
  -1   0  22      682.19      716.13     23.51 o 
   0   0  22     2048.73     2055.02     39.88 o 
   1   0  22      610.62      612.97     24.32 o 
   2   0  22      158.94      185.70     17.40 o 
   3   0  22      596.79      564.90     26.29 o 
   4   0  22      197.98      164.50     27.80 o 
 -16   1  22        4.80        7.36     15.38 o 
 -15   1  22        0.30        3.78     12.68 o 
 -14   1  22      392.03      405.18     20.35 o 
 -13   1  22       62.70       66.47     12.04 o 
 -12   1  22      682.05      712.25     16.82 o 
 -11   1  22      900.18      907.11     18.38 o 
 -10   1  22     1456.42     1446.80     25.67 o 
  -9   1  22      776.17      797.54     15.08 o 
  -8   1  22     2044.54     2066.23     32.07 o 
  -7   1  22     1619.76     1691.48     21.49 o 
  -6   1  22     1093.33     1094.03     18.29 o 
  -5   1  22      350.68      379.17     13.81 o 
  -4   1  22       72.91       87.27      8.29 o 
  -3   1  22      629.27      618.26     12.23 o 
  -2   1  22     2529.27     2524.27     31.73 o 
  -1   1  22        1.39       -5.47      8.09 o 
   0   1  22       31.21       29.00      9.04 o 
   1   1  22        2.43        2.67      9.45 o 
   2   1  22       64.69       70.85     11.27 o 
   3   1  22      176.73      174.18     12.12 o 
   4   1  22       16.47       19.50     11.17 o 
 -16   2  22      390.63      413.78     24.72 o 
 -15   2  22     1088.87     1030.51     28.43 o 
 -14   2  22      528.62      510.89     21.83 o 
 -13   2  22     1251.43     1220.77     27.61 o 
 -12   2  22      302.17      329.75     14.80 o 
 -11   2  22     1366.91     1428.61     21.60 o 
 -10   2  22      688.28      723.11     16.18 o 
  -9   2  22      242.37      216.35     10.44 o 
  -8   2  22       38.09       33.26      7.54 o 
  -7   2  22        5.75       10.45      8.42 o 
  -6   2  22        3.52        5.57      6.95 o 
  -5   2  22      276.54      297.17     10.55 o 
  -4   2  22     1154.11     1162.18     17.96 o 
  -3   2  22     1984.08     1969.97     25.69 o 
  -2   2  22      724.14      773.76     17.25 o 
  -1   2  22      562.02      597.70     21.03 o 
   0   2  22      625.74      620.79     19.28 o 
   1   2  22     1192.61     1144.53     22.56 o 
   2   2  22      458.50      429.65     18.49 o 
   3   2  22      328.10      332.79     16.18 o 
 -15   3  22      159.08      163.92     27.65 o 
 -14   3  22      360.70      378.41     21.23 o 
 -13   3  22      166.86      164.15     14.00 o 
 -12   3  22      283.67      262.81     11.96 o 
 -11   3  22      800.20      789.47     17.03 o 
 -10   3  22      409.27      385.26     13.84 o 
  -9   3  22     1509.43     1577.85     23.75 o 
  -8   3  22     1122.00     1156.55     21.46 o 
  -7   3  22     1095.14     1095.50     23.66 o 
  -6   3  22      638.93      626.78     18.50 o 
  -5   3  22      720.85      717.28     15.39 o 
  -4   3  22      535.89      525.05     14.92 o 
  -3   3  22      460.68      445.25     14.82 o 
  -2   3  22       77.89       87.92     11.37 o 
  -1   3  22        4.16        3.71     10.12 o 
   0   3  22        1.48        1.23     10.04 o 
   1   3  22      117.68      107.54     12.87 o 
   2   3  22      120.29      112.29     18.54 o 
 -13   4  22      466.50      464.38     23.33 o 
 -12   4  22      793.93      790.85     24.78 o 
 -11   4  22      807.57      864.33     18.07 o 
 -10   4  22      224.90      233.64     10.72 o 
  -9   4  22        7.70       12.91      8.33 o 
  -8   4  22       96.84       98.32     10.59 o 
  -7   4  22        9.72        2.98      9.43 o 
  -6   4  22      115.35      132.40     10.68 o 
  -5   4  22      198.27      188.86     11.51 o 
  -4   4  22       63.63       59.76      9.80 o 
  -3   4  22      826.36      808.57     20.99 o 
  -2   4  22      614.83      616.13     18.82 o 
  -1   4  22     1091.05     1062.98     24.83 o 
   0   4  22      669.13      652.94     29.18 o 
   1   4  22       39.04        3.79     11.75 o 
 -11   5  22      268.48      256.33     16.82 o 
 -10   5  22       42.02       25.93      8.73 o 
  -9   5  22      217.24      170.38     11.41 o 
  -8   5  22      669.24      633.51     17.38 o 
  -7   5  22      854.32      818.25     27.71 o 
  -6   5  22      199.43      178.09     11.39 o 
  -5   5  22      934.40      893.10     20.40 o 
  -4   5  22       18.21        6.36     10.96 o 
  -3   5  22        9.50       -9.09      9.09 o 
  -2   5  22      134.10      110.28     10.98 o 
  -1   5  22        0.30      -18.32     18.32 o 
 -16   1  23       14.35       -1.07     14.77 o 
 -15   1  23      243.70      252.13     16.59 o 
 -14   1  23       14.40       25.26     11.69 o 
 -13   1  23      251.75      276.57     13.35 o 
 -12   1  23        1.76        1.72      8.09 o 
 -11   1  23      541.62      549.44     16.01 o 
 -10   1  23        0.01       -0.25      7.27 o 
  -9   1  23        6.05       13.28      7.51 o 
  -8   1  23        3.64        3.65      7.88 o 
  -7   1  23       18.35       22.97      7.71 o 
  -6   1  23        0.40        1.53      7.41 o 
  -5   1  23        0.38        0.95      7.34 o 
  -4   1  23        1.25       12.80      8.27 o 
  -3   1  23      131.56      150.69      8.68 o 
  -2   1  23       16.79       15.75      7.80 o 
  -1   1  23       96.24       95.61      9.45 o 
   0   1  23       83.54       74.76     10.14 o 
   1   1  23       34.69       19.26     10.02 o 
   2   1  23       40.66       39.46     10.84 o 
   3   1  23       90.84       75.04     12.62 o 
 -15   2  23       11.17       16.12     12.48 o 
 -14   2  23      234.75      224.58     19.57 o 
 -13   2  23        3.93       10.33     11.59 o 
 -12   2  23       61.34       59.11      8.95 o 
 -11   2  23       76.14       93.11      9.27 o 
 -10   2  23        1.98        5.77      8.06 o 
  -9   2  23       10.50       15.11      8.22 o 
  -8   2  23       64.79       77.54     13.91 o 
  -7   2  23      166.37      188.47      9.57 o 
  -6   2  23      201.65      183.32      9.99 o 
  -5   2  23       34.49       16.97      8.17 o 
  -4   2  23        5.86        1.94      7.38 o 
  -3   2  23       78.70       81.14      8.28 o 
  -2   2  23      190.08      202.85     10.92 o 
  -1   2  23      275.92      261.43     12.93 o 
   0   2  23        0.82       19.16      9.81 o 
   1   2  23       35.64       40.03     10.58 o 
   2   2  23      107.48       74.04     12.81 o 
 -14   3  23      137.55      159.04     14.42 o 
 -13   3  23        6.27       23.75     14.12 o 
 -12   3  23       66.16       88.50      9.64 o 
 -11   3  23       66.79       70.73     11.07 o 
 -10   3  23       11.07        7.93      8.10 o 
  -9   3  23        4.85       12.08      9.36 o 
  -8   3  23        7.35       16.01      8.98 o 
  -7   3  23        3.50       -0.04      8.61 o 
  -6   3  23        2.97        2.01      9.12 o 
  -5   3  23       21.96       22.65      9.21 o 
  -4   3  23      213.96      230.47     10.98 o 
  -3   3  23       30.52       42.01      9.00 o 
  -2   3  23       41.54       37.07      9.39 o 
  -1   3  23       18.68       38.76     12.44 o 
   0   3  23       95.94       94.43     12.44 o 
   1   3  23       32.03       -0.74     15.29 o 
 -13   4  23      611.25      618.95     31.27 o 
 -12   4  23       68.28       50.48     13.49 o 
 -11   4  23       29.62       30.91      9.17 o 
 -10   4  23       46.98       51.92      8.67 o 
  -9   4  23       97.39       90.14     10.82 o 
  -8   4  23      268.13      226.40     12.03 o 
  -7   4  23      128.09      111.91     10.53 o 
  -6   4  23       22.71       20.44      9.00 o 
  -5   4  23       87.62       63.29      9.80 o 
  -4   4  23        6.55        5.83     10.97 o 
  -3   4  23        7.14        4.56      9.97 o 
  -2   4  23        9.79       -0.33      9.66 o 
  -1   4  23       11.41        7.13     16.51 o 
   0   4  23       71.34       56.88     23.13 o 
 -10   5  23      135.39      149.38     57.50 o 
  -9   5  23      218.35      174.98     12.95 o 
  -8   5  23        0.84        6.60     16.61 o 
  -7   5  23        1.50       -1.16     19.36 o 
  -6   5  23      296.40      238.31     14.46 o 
  -5   5  23       94.49       94.62     21.34 o 
  -4   5  23        3.34      -12.95     13.64 o 
 -15   0  24     1107.05     1075.54     43.96 o 
 -14   0  24     1227.76     1235.32     45.55 o 
 -13   0  24      668.03      650.32     41.17 o 
 -12   0  24     2829.90     2881.37     46.49 o 
 -11   0  24      493.73      481.06     21.15 o 
 -10   0  24     1387.30     1359.78     29.37 o 
  -9   0  24      607.35      654.78     26.50 o 
  -8   0  24      918.72      885.13     24.34 o 
  -7   0  24      435.18      439.63     22.00 o 
  -6   0  24       38.41       44.46     12.85 o 
  -5   0  24       26.52       41.93     12.98 o 
  -4   0  24       36.90       38.72     13.10 o 
  -3   0  24      338.63      363.79     22.02 o 
  -2   0  24        6.55       -3.38     13.47 o 
  -1   0  24     1155.47     1138.52     46.72 o 
   0   0  24      554.50      550.67     43.59 o 
   1   0  24      258.37      236.17     40.16 o 
   2   0  24      569.94      338.76     40.94 o 
 -15   1  24      420.94      387.28     24.72 o 
 -14   1  24      191.74      180.02     18.27 o 
 -13   1  24       18.61       18.93      8.39 o 
 -12   1  24       13.64       11.18      8.62 o 
 -11   1  24       12.64        2.45      8.85 o 
 -10   1  24      519.70      527.37     16.05 o 
  -9   1  24      558.59      545.63     15.18 o 
  -8   1  24     1290.53     1343.74     21.37 o 
  -7   1  24     1086.03     1074.16     19.33 o 
  -6   1  24      767.31      789.68     17.30 o 
  -5   1  24     1762.34     1781.63     26.44 o 
  -4   1  24      539.60      550.12     16.67 o 
  -3   1  24      564.15      584.65     17.10 o 
  -2   1  24       17.12        6.32      8.95 o 
  -1   1  24      192.12      182.40     17.30 o 
   0   1  24      387.26      351.80     18.34 o 
   1   1  24      480.11      451.63     26.34 o 
 -14   2  24      399.06      404.98     22.17 o 
 -13   2  24      244.75      234.92     12.61 o 
 -12   2  24      965.02      926.41     19.53 o 
 -11   2  24      442.17      458.20     16.24 o 
 -10   2  24      747.21      733.89     17.65 o 
  -9   2  24      656.57      657.37     17.14 o 
  -8   2  24      556.24      595.38     17.80 o 
  -7   2  24      484.86      496.61     15.50 o 
  -6   2  24        1.58       -0.82      8.28 o 
  -5   2  24        1.38        2.60      8.34 o 
  -4   2  24        7.08        2.89      9.04 o 
  -3   2  24      131.72      118.36     16.84 o 
  -2   2  24      373.81      370.51     15.80 o 
  -1   2  24      591.35      544.55     18.91 o 
   0   2  24      752.06      716.81     27.79 o 
   1   2  24      382.03      348.58     19.88 o 
 -13   3  24       14.97       15.81     12.66 o 
 -12   3  24      123.50      123.65     12.56 o 
 -11   3  24      107.63      103.12      9.53 o 
 -10   3  24      301.29      309.09     13.33 o 
  -9   3  24      377.98      347.16     14.72 o 
  -8   3  24      689.81      684.20     18.35 o 
  -7   3  24      704.09      709.18     18.80 o 
  -6   3  24      999.21     1034.16     21.38 o 
  -5   3  24      814.69      817.79     20.82 o 
  -4   3  24     1073.41     1017.65     21.52 o 
  -3   3  24      594.62      589.66     18.23 o 
  -2   3  24      235.23      233.40     16.09 o 
  -1   3  24      555.69      530.45     29.95 o 
   0   3  24       51.16       48.75     23.50 o 
 -11   4  24      116.91       91.75     14.15 o 
 -10   4  24      329.78      301.41     14.43 o 
  -9   4  24      659.36      634.11     17.82 o 
  -8   4  24      209.51      227.29     13.18 o 
  -7   4  24       95.23      112.61     10.51 o 
  -6   4  24        1.09       -8.61      8.61 o 
  -5   4  24       76.09       79.74     15.21 o 
  -4   4  24       24.32       27.86     18.57 o 
  -3   4  24       27.96       34.55     10.07 o 
  -2   4  24       32.11        7.08     13.29 o 
 -14   1  25      329.16      326.67     22.07 o 
 -13   1  25       45.07       65.69     12.96 o 
 -12   1  25      318.50      303.58     18.60 o 
 -11   1  25       44.11       51.66      9.02 o 
 -10   1  25        0.09        1.83      8.46 o 
  -9   1  25      176.90      175.56     12.26 o 
  -8   1  25       40.54       49.14      8.88 o 
  -7   1  25        0.69        5.14      8.81 o 
  -6   1  25        1.09        2.01      8.52 o 
  -5   1  25       19.23       18.60      9.10 o 
  -4   1  25        0.74       10.39      8.99 o 
  -3   1  25        2.73        0.18      8.68 o 
  -2   1  25        7.44        8.47      9.18 o 
  -1   1  25       31.90       19.63     11.82 o 
   0   1  25        3.68      -11.38     11.38 o 
 -14   2  25        0.23      -14.65     14.65 o 
 -13   2  25      136.23      126.73     10.23 o 
 -12   2  25      156.95      140.41     10.90 o 
 -11   2  25       50.11       56.75      8.96 o 
 -10   2  25       54.21       43.26      8.90 o 
  -9   2  25       53.49       56.47      9.02 o 
  -8   2  25       29.84       23.72      9.94 o 
  -7   2  25       10.85        2.81      8.90 o 
  -6   2  25       35.49       31.01      9.53 o 
  -5   2  25       45.73       40.93      9.09 o 
  -4   2  25      342.41      319.33     14.91 o 
  -3   2  25      241.72      208.44     11.76 o 
  -2   2  25       24.07       13.50     10.08 o 
  -1   2  25       28.57       23.76     10.38 o 
 -12   3  25       40.03       51.46     10.26 o 
 -11   3  25       23.74       29.06      8.83 o 
 -10   3  25       67.00       80.65      9.21 o 
  -9   3  25        0.93       -9.99      9.99 o 
  -8   3  25        0.88       -8.74      8.74 o 
  -7   3  25        1.34       -0.22      8.95 o 
  -6   3  25       17.62       10.42      9.17 o 
  -5   3  25       73.73       68.85     10.11 o 
  -4   3  25       39.29       37.42      9.49 o 
  -3   3  25        1.12       10.49     11.83 o 
  -2   3  25       34.79       26.14     12.05 o 
  -9   4  25        6.23       -5.86      9.23 o 
  -8   4  25       20.07       14.77      9.13 o 
  -7   4  25       23.41        8.96     10.56 o 
  -6   4  25      209.14      193.03     23.21 o 
  -5   4  25       76.32       70.23     11.81 o 
 -13   0  26     1185.77     1210.56     33.08 o 
 -12   0  26      774.45      759.22     27.28 o 
 -11   0  26      542.35      534.36     24.37 o 
 -10   0  26     2126.42     2145.39     50.88 o 
  -9   0  26     1541.18     1554.98     37.69 o 
  -8   0  26      329.30      282.61     18.19 o 
  -7   0  26      815.26      789.85     36.57 o 
  -6   0  26      484.61      484.94     24.11 o 
  -5   0  26      571.24      540.16     26.40 o 
  -4   0  26       84.38       55.80     13.82 o 
  -3   0  26        1.49      -14.03     17.74 o 
  -2   0  26       11.98      -11.76     13.37 o 
  -1   0  26       16.11      -10.63     31.56 o 
 -13   1  26       51.94       57.30      9.96 o 
 -12   1  26      999.73     1010.77     20.45 o 
 -11   1  26       12.28       29.80     11.52 o 
 -10   1  26        0.75        4.00      8.86 o 
  -9   1  26       13.81       16.66      8.53 o 
  -8   1  26       17.34       11.17      8.42 o 
  -7   1  26      520.55      497.95     16.53 o 
  -6   1  26      507.85      462.45     16.42 o 
  -5   1  26      974.83      914.94     20.85 o 
  -4   1  26      615.86      576.58     17.90 o 
  -3   1  26      574.60      495.51     17.58 o 
  -2   1  26     1019.75      949.71     22.93 o 
 -12   2  26      539.02      536.28     18.44 o 
 -11   2  26      160.80      152.71     10.93 o 
 -10   2  26      569.75      530.47     17.16 o 
  -9   2  26      445.42      399.27     15.72 o 
  -8   2  26      512.82      474.30     21.67 o 
  -7   2  26      414.48      353.28     22.11 o 
  -6   2  26      461.89      454.64     20.92 o 
  -5   2  26       99.87       59.59      9.76 o 
  -4   2  26      118.18       96.22     10.62 o 
  -3   2  26        8.82       13.61      9.24 o 
  -2   2  26       54.39       52.06     11.62 o 
 -10   3  26       22.26       18.15      9.17 o 
  -9   3  26        3.18        1.52     10.16 o 
  -8   3  26       64.70       56.93      9.85 o 
  -7   3  26      207.38      202.29     16.84 o 
  -6   3  26      249.06      223.20     17.11 o 
  -5   3  26      201.56      177.69     21.80 o 
  -4   3  26      750.48      789.66     26.52 o 
 -12   1  27      178.83      159.33     16.42 o 
 -11   1  27       22.72       10.03      8.87 o 
 -10   1  27      114.30      135.88     10.16 o 
  -9   1  27       48.12       59.63      9.34 o 
  -8   1  27        0.33       -1.33      8.73 o 
  -7   1  27        7.74       -2.53     11.76 o 
  -6   1  27       35.43       42.98      9.51 o 
  -5   1  27        1.45       -9.21      9.21 o 
  -4   1  27        1.66        0.42     13.63 o 
 -10   2  27        1.13       -5.27      9.55 o 
  -9   2  27       21.08       26.20      8.92 o 
  -8   2  27       32.82        9.03     12.23 o 
  -7   2  27       34.46       24.02      9.67 o 
  -6   2  27        1.95       15.95      9.82 o 
  -5   2  27       16.24        6.36     10.92 o 
  -9   0  28      421.19      422.67     24.42 o 
  -8   0  28      400.14      336.78     20.70 o 
  -7   0  28     2597.49     2480.89     50.79 o 
                                                 
